# Supplementary material for: KSHV infection of endothelial precursor cells with lymphatic characteristics as a novel model for translational Kaposi’s sarcoma studies
Source: PLoS Pathog. 2023 Jan 23;19(1):e1010753. doi: 10.1371/journal.ppat.1010753 (PMC9894539; doi:10.1371/journal.ppat.1010753)
Supplement: S1 Table — (XLSX) [file ppat.1010753.s009.xlsx]

## Sheet: Tuohinto et al. S1 Table
Supplemental Table 1. Differentially expressed genes between KSHV-infected blood and lymphatic ECFCs.
GeneID	Gene	logFC	PValue
ENSG00000182195	LDOC1	9.72951216	9.66E-61
ENSG00000180318	ALX1	9.45429824	2.27E-41
ENSG00000178882	FAM101A	9.21441488	6.90E-67
ENSG00000244921	CTB-36O1.7	9.04648584	1.79E-85
ENSG00000132972	RNF17	8.66266335	2.51E-05
ENSG00000230230	TRIM26	8.57948506	4.64E-37
ENSG00000128918	ALDH1A2	8.44574674	4.32E-53
ENSG00000169851	PCDH7	8.07829684	1.81E-34
ENSG00000112246	SIM1	7.96757306	1.40E-14
ENSG00000140937	CDH11	7.96437194	1.89E-14
ENSG00000198846	TOX	7.64371151	5.55E-27
ENSG00000138829	FBN2	7.4550966	6.27E-81
ENSG00000166265	CYYR1	7.37331072	8.42E-106
ENSG00000169760	NLGN1	7.27338403	3.07E-83
ENSG00000229308	AC010084.1	7.27031133	2.61E-16
ENSG00000167912	RP11-25K19.1	6.99357287	5.29E-22
ENSG00000184139	RP11-745L13.1	6.93295116	0.00016465
ENSG00000152128	TMEM163	6.8026694	3.75E-30
ENSG00000011465	DCN	6.76978122	1.05E-07
ENSG00000049247	UTS2	6.70656953	0.00016346
ENSG00000142227	EMP3	6.66188347	2.06E-95
ENSG00000231247	PPP1R18	6.6581283	3.34E-34
ENSG00000126768	TIMM17B	6.58763638	1.48E-27
ENSG00000233841	HLA-C	6.52696742	2.24E-16
ENSG00000205663	RP11-706O15.5	6.42773665	1.88E-23
ENSG00000230257	RP11-645N11.2	6.27840055	5.09E-31
ENSG00000157168	NRG1	6.26994907	5.13E-40
ENSG00000159217	IGF2BP1	6.26180121	2.86E-57
ENSG00000165949	IFI27	6.23735738	4.66E-27
ENSG00000230061	AP001065.2	6.22542913	6.09E-05
ENSG00000261786	RP4-555D20.2	6.19087621	1.23E-30
ENSG00000137463	MGARP	6.11814221	1.03E-20
ENSG00000196611	MMP1	6.08653486	2.11E-16
ENSG00000228709	AP001065.15	6.08300877	2.53E-19
ENSG00000198868	MIR4461	5.91757297	1.11E-27
ENSG00000250033	SLC7A11-AS1	5.91251954	3.42E-16
ENSG00000206312	NOTCH4	5.85104843	6.62E-14
ENSG00000235986	GNL1	5.65625552	2.36E-30
ENSG00000182263	FIGN	5.63862793	1.18E-19
ENSG00000174175	SELP	5.60084733	8.81E-10
ENSG00000137727	ARHGAP20	5.51935364	3.74E-23
ENSG00000136928	GABBR2	5.51845974	9.84E-18
ENSG00000170558	CDH2	5.48366265	2.58E-07
ENSG00000262134	TRBC1	5.46658201	1.76E-05
ENSG00000173917	HOXB2	5.42590825	3.11E-44
ENSG00000112186	CAP2	5.40594023	3.10E-55
ENSG00000134602	MST4	5.36670476	3.84E-05
ENSG00000198807	PAX9	5.34711382	6.97E-34
ENSG00000111052	LIN7A	5.32961161	4.10E-14
ENSG00000141448	GATA6	5.31038969	3.10E-17
ENSG00000161040	FBXL13	5.30570483	6.88E-46
ENSG00000165659	DACH1	5.29229134	8.10E-19
ENSG00000138759	FRAS1	5.27243678	6.86E-24
ENSG00000142185	TRPM2	5.14910535	1.94E-05
ENSG00000166960	CCDC178	5.10949472	9.92E-17
ENSG00000182489	XKRX	5.05189725	2.10E-13
ENSG00000170160	CCDC144A	4.99526581	1.05E-21
ENSG00000115602	IL1RL1	4.98952553	1.23E-16
ENSG00000230660	HCG18	4.98113999	1.87E-14
ENSG00000185532	PRKG1	4.92546874	1.26E-11
ENSG00000101188	NTSR1	4.86644363	2.25E-12
ENSG00000150551	LYPD1	4.74032556	1.14E-10
ENSG00000114812	VIPR1	4.73283519	5.48E-08
ENSG00000137959	IFI44L	4.65827437	3.27E-10
ENSG00000085563	ABCB1	4.62099969	4.10E-16
ENSG00000127241	MASP1	4.56430425	3.06E-14
ENSG00000153707	PTPRD	4.55307113	1.30E-08
ENSG00000125965	GDF5	4.53010484	3.92E-09
ENSG00000211448	DIO2	4.51718866	6.67E-13
ENSG00000133101	CCNA1	4.50852716	2.47E-14
ENSG00000106852	LHX6	4.46481554	3.53E-18
ENSG00000128606	LRRC17	4.44577054	1.65E-14
ENSG00000133107	TRPC4	4.39639786	2.55E-08
ENSG00000115604	IL18R1	4.373412	2.78E-11
ENSG00000255823	MTRNR2L8	4.35372618	2.06E-22
ENSG00000196549	MME	4.35276268	9.98E-08
ENSG00000228742	RP5-884M6.1	4.31810884	7.34E-31
ENSG00000124721	DNAH8	4.28995574	6.92E-14
ENSG00000129048	CCRL1	4.24801661	7.27E-18
ENSG00000133433	GSTT2B	4.24514735	2.65E-20
ENSG00000108001	EBF3	4.17958933	1.16E-43
ENSG00000138771	SHROOM3	4.17628712	0.00014406
ENSG00000124212	PTGIS	4.16696096	3.07E-09
ENSG00000196169	KIF19	4.14699954	1.20E-09
ENSG00000179314	WSCD1	4.13874422	9.14E-23
ENSG00000172572	PDE3A	4.0780405	1.99E-12
ENSG00000099937	SERPIND1	4.02763797	4.31E-13
ENSG00000152402	GUCY1A2	3.93982325	0.00146832
ENSG00000110848	CD69	3.93742991	0.00102632
ENSG00000136235	GPNMB	3.93199404	3.53E-12
ENSG00000223532	HLA-B	3.8373205	4.13E-36
ENSG00000128573	FOXP2	3.79678453	9.19E-05
ENSG00000107954	NEURL	3.78423313	0.00053642
ENSG00000121005	CRISPLD1	3.77550125	6.09E-27
ENSG00000092621	PHGDH	3.77378793	8.39E-06
ENSG00000172927	MYEOV	3.72234493	1.11E-11
ENSG00000166897	ELFN2	3.72082871	5.82E-11
ENSG00000019991	HGF	3.71936434	1.06E-05
ENSG00000171345	KRT19	3.71552927	0.00130037
ENSG00000169548	ZNF280A	3.68589778	1.82E-09
ENSG00000235385	GS1-600G8.5	3.67244052	5.67E-07
ENSG00000105851	PIK3CG	3.6628473	3.31E-12
ENSG00000099984	GSTT2	3.64177687	3.72E-20
ENSG00000247134	RP11-11N9.4	3.6299382	4.84E-08
ENSG00000248923	MTND5P11	3.60426548	1.17E-26
ENSG00000103241	FOXF1	3.53826107	0.00058244
ENSG00000226835	RP11-148B18.3	3.53747165	6.54E-11
ENSG00000173705	SUSD5	3.50406749	6.67E-22
ENSG00000254681	PKD1P5	3.49766053	2.32E-15
ENSG00000091622	PITPNM3	3.47790696	8.39E-13
ENSG00000115828	QPCT	3.4759992	0.00018922
ENSG00000146147	MLIP	3.47290128	7.52E-15
ENSG00000136010	ALDH1L2	3.43372818	3.44E-08
ENSG00000139874	SSTR1	3.4269377	3.63E-07
ENSG00000124143	ARHGAP40	3.39785554	1.84E-07
ENSG00000166394	CYB5R2	3.39184035	4.79E-07
ENSG00000174348	PODN	3.38689345	2.43E-09
ENSG00000251314	CTD-2337A12.1	3.33230245	1.55E-10
ENSG00000134321	RSAD2	3.32451434	2.54E-08
ENSG00000173597	SULT1B1	3.29453013	7.81E-19
ENSG00000140873	ADAMTS18	3.29306872	8.78E-13
ENSG00000115919	KYNU	3.2888518	4.52E-05
ENSG00000185630	PBX1	3.28653512	7.97E-13
ENSG00000157404	KIT	3.28247603	1.11E-08
ENSG00000260512	RP13-259F12.2	3.26445132	0.00216916
ENSG00000183214	MICA	3.24448279	1.55E-16
ENSG00000227827	RP11-958N24.2	3.22357299	2.15E-12
ENSG00000143248	RGS5	3.20154912	2.53E-06
ENSG00000143851	PTPN7	3.18775749	5.15E-12
ENSG00000203805	PPAPDC1A	3.1862131	1.27E-11
ENSG00000148082	SHC3	3.1675008	1.16E-09
ENSG00000112414	GPR126	3.12366679	3.23E-22
ENSG00000154277	UCHL1	3.12254121	7.01E-53
ENSG00000223485	RP11-417E7.1	3.10522426	3.59E-11
ENSG00000156103	MMP16	3.0990868	1.14E-16
ENSG00000101134	DOK5	3.09495727	0.00148443
ENSG00000134363	FST	3.04142052	0.00261228
ENSG00000075643	MOCOS	3.01817561	1.04E-06
ENSG00000135914	HTR2B	3.01765905	1.66E-07
ENSG00000128815	WDFY4	3.00215397	2.15E-09
ENSG00000076770	MBNL3	2.98566753	5.32E-14
ENSG00000112379	KIAA1244	2.97837714	2.47E-13
ENSG00000152377	SPOCK1	2.95797329	8.80E-10
ENSG00000134874	DZIP1	2.95383396	2.64E-13
ENSG00000084734	GCKR	2.94833441	7.75E-09
ENSG00000218336	TENM3	2.94792118	7.39E-25
ENSG00000171246	NPTX1	2.93251782	0.00010809
ENSG00000237523	RP11-40F6.2	2.93204616	2.49E-05
ENSG00000154654	NCAM2	2.91548086	0.00010171
ENSG00000065923	SLC9A7	2.91209741	8.19E-07
ENSG00000168314	MOBP	2.90632514	0.00021206
ENSG00000163751	CPA3	2.89517919	5.62E-09
ENSG00000132530	XAF1	2.89098372	0.00382151
ENSG00000138640	FAM13A	2.85964331	1.95E-10
ENSG00000259479	CTD-2008A1.2	2.83212827	1.08E-17
ENSG00000250961	CTD-2023N9.1	2.79491611	1.54E-05
ENSG00000008394	MGST1	2.78748651	8.03E-45
ENSG00000147027	TMEM47	2.78346263	2.35E-06
ENSG00000185885	IFITM1	2.78243801	1.26E-06
ENSG00000107984	DKK1	2.77785658	4.31E-23
ENSG00000105967	TFEC	2.76557131	3.91E-19
ENSG00000149403	GRIK4	2.7580368	2.49E-05
ENSG00000108602	ALDH3A1	2.74518128	2.15E-05
ENSG00000188933	USP32P1	2.72498494	2.35E-07
ENSG00000073756	PTGS2	2.71843677	1.34E-07
ENSG00000170801	HTRA3	2.71149849	1.52E-12
ENSG00000159708	LRRC36	2.7099285	2.20E-06
ENSG00000224945	RP11-82L18.2	2.70948644	3.31E-13
ENSG00000171889	MIR31HG	2.70790608	3.52E-06
ENSG00000169306	IL1RAPL1	2.6781772	1.49E-06
ENSG00000253304	TMEM200B	2.66900711	1.28E-05
ENSG00000114790	ARHGEF26	2.64935866	0.00510876
ENSG00000154678	PDE1C	2.63884582	4.14E-07
ENSG00000128487	SPECC1	2.63577145	3.64E-08
ENSG00000010438	PRSS3	2.63387574	9.89E-19
ENSG00000144712	CAND2	2.6301707	4.37E-14
ENSG00000188000	OR7D2	2.62705844	1.28E-10
ENSG00000154734	ADAMTS1	2.62250972	1.03E-06
ENSG00000142494	SLC47A1	2.61696925	5.11E-14
ENSG00000116106	EPHA4	2.61484759	6.43E-07
ENSG00000117114	LPHN2	2.60636769	3.00E-43
ENSG00000162409	PRKAA2	2.58647535	0.00127999
ENSG00000179546	HTR1D	2.55451973	0.00395506
ENSG00000166387	PPFIBP2	2.5455409	2.55E-06
ENSG00000123700	KCNJ2	2.54369675	5.14E-07
ENSG00000134242	PTPN22	2.5344001	0.00058628
ENSG00000055813	CCDC85A	2.51019739	2.94E-19
ENSG00000149948	HMGA2	2.45395837	7.65E-10
ENSG00000242173	ARHGDIG	2.43174064	0.00011915
ENSG00000180611	MB21D2	2.42596157	1.18E-11
ENSG00000105929	ATP6V0A4	2.4238846	3.09E-12
ENSG00000135312	HTR1B	2.41940549	3.53E-15
ENSG00000069482	GAL	2.41425797	0.00013934
ENSG00000115705	TPO	2.39314868	0.00049125
ENSG00000226702	AC011306.2	2.39223659	0.00022046
ENSG00000148908	RGS10	2.38351536	4.40E-09
ENSG00000166813	KIF7	2.38137032	3.70E-20
ENSG00000121895	TMEM156	2.37340281	5.28E-07
ENSG00000166963	MAP1A	2.37046717	1.56E-05
ENSG00000105877	DNAH11	2.36853592	1.12E-05
ENSG00000013588	GPRC5A	2.36666079	1.89E-12
ENSG00000206341	HLA-H	2.34826301	2.46E-05
ENSG00000095303	PTGS1	2.34665277	2.55E-07
ENSG00000124019	FAM124B	2.34256945	5.01E-18
ENSG00000043462	LCP2	2.32270382	2.83E-05
ENSG00000126882	FAM78A	2.30091175	3.00E-25
ENSG00000003989	SLC7A2	2.30085737	3.75E-14
ENSG00000137872	SEMA6D	2.28696289	2.09E-05
ENSG00000124875	CXCL6	2.28682162	6.18E-06
ENSG00000169126	ARMC4	2.28423147	4.57E-07
ENSG00000001561	ENPP4	2.27153859	1.42E-05
ENSG00000215866	RP11-426L16.8	2.26590402	1.26E-06
ENSG00000188820	FAM26F	2.24645	1.67E-06
ENSG00000186235	AC016757.3	2.23415793	3.10E-05
ENSG00000185745	IFIT1	2.21743378	7.86E-07
ENSG00000188404	SELL	2.21457265	1.71E-06
ENSG00000164604	GPR85	2.21412888	0.00164416
ENSG00000115008	IL1A	2.21014992	7.06E-08
ENSG00000171522	PTGER4	2.18903624	6.05E-06
ENSG00000267976	AP000695.1	2.17884442	4.43E-06
ENSG00000267365	KCNJ2-AS1	2.15629516	2.07E-05
ENSG00000261269	RP11-389C8.2	2.15597236	0.00014833
ENSG00000107295	SH3GL2	2.15445657	1.26E-08
ENSG00000010219	DYRK4	2.1465185	3.76E-08
ENSG00000115884	SDC1	2.14029269	0.00034062
ENSG00000227410	RP11-265B8.4	2.09513705	0.00010674
ENSG00000105784	RUNDC3B	2.09211918	0.00067817
ENSG00000067992	PDK3	2.08516179	3.79E-09
ENSG00000197594	ENPP1	2.08152852	0.00025791
ENSG00000170011	MYRIP	2.07976596	7.24E-05
ENSG00000109861	CTSC	2.07447412	1.03E-05
ENSG00000139174	PRICKLE1	2.07241239	4.40E-07
ENSG00000154721	JAM2	2.06981423	3.29E-06
ENSG00000239445	ST3GAL6-AS1	2.06661928	8.97E-09
ENSG00000175352	NRIP3	2.06175414	5.72E-07
ENSG00000169418	NPR1	2.05553505	0.00741853
ENSG00000243243	AC073130.3	2.05315538	1.72E-06
ENSG00000103196	CRISPLD2	2.04349416	0.0007779
ENSG00000184995	IFNE	2.04129263	9.84E-05
ENSG00000147697	GSDMC	2.02577086	1.92E-07
ENSG00000178175	ZNF366	2.00731425	0.00047586
ENSG00000112183	RBM24	2.00724233	0.00505781
ENSG00000116183	PAPPA2	2.00315271	2.07E-05
ENSG00000139187	KLRG1	1.99923475	1.66E-05
ENSG00000136231	IGF2BP3	1.9910191	1.07E-10
ENSG00000126950	TMEM35	1.97664957	0.00084728
ENSG00000260196	RP1-239B22.5	1.96852122	3.94E-08
ENSG00000167874	TMEM88	1.96366239	0.00083256
ENSG00000225630	MTND2P28	1.96094861	3.21E-23
ENSG00000226053	RP5-1070A16.1	1.95814782	9.59E-07
ENSG00000115290	GRB14	1.95538267	5.31E-06
ENSG00000132563	REEP2	1.94979568	0.00013024
ENSG00000134326	CMPK2	1.94319702	0.0002218
ENSG00000126709	IFI6	1.94290986	0.00024103
ENSG00000265434	HLA-A	1.94098672	7.32E-06
ENSG00000013293	SLC7A14	1.93660553	3.05E-07
ENSG00000002079	MYH16	1.9312662	0.00029193
ENSG00000230453	ANKRD18B	1.93060419	6.92E-06
ENSG00000164220	F2RL2	1.9270153	5.61E-05
ENSG00000168679	SLC16A4	1.92565887	0.00688425
ENSG00000166825	ANPEP	1.91143665	5.97E-09
ENSG00000135114	OASL	1.91070796	0.00111807
ENSG00000166920	C15orf48	1.90496284	0.00065208
ENSG00000065618	COL17A1	1.89844346	0.00020726
ENSG00000160200	CBS	1.89637942	1.54E-06
ENSG00000188211	NCR3LG1	1.89567607	8.08E-08
ENSG00000180730	SHISA2	1.89537226	0.0002748
ENSG00000087076	HSD17B14	1.88774504	8.35E-09
ENSG00000132688	NES	1.87570489	7.02E-23
ENSG00000166086	JAM3	1.87334521	2.28E-06
ENSG00000243710	WDR65	1.87184335	9.36E-07
ENSG00000164078	MST1R	1.86710187	0.00042704
ENSG00000260337	RP11-386M24.6	1.86258261	0.00075927
ENSG00000138678	AGPAT9	1.86130135	0.00738305
ENSG00000143816	WNT9A	1.85227843	0.00011612
ENSG00000139211	AMIGO2	1.85075508	0.00014726
ENSG00000116991	SIPA1L2	1.83188546	7.63E-12
ENSG00000240476	CTD-2021J15.2	1.81302437	0.00186679
ENSG00000082126	MPP4	1.8128296	1.44E-12
ENSG00000238271	IFNWP19	1.7997312	0.00033573
ENSG00000260822	GS1-358P8.4	1.79139582	3.82E-07
ENSG00000157601	MX1	1.78339111	0.00012754
ENSG00000137965	IFI44	1.77869987	5.03E-05
ENSG00000258376	RP4-647C14.2	1.77372038	0.00169499
ENSG00000121966	CXCR4	1.77266428	0.00046349
ENSG00000123892	RAB38	1.77154406	0.0063136
ENSG00000151012	SLC7A11	1.76564979	5.55E-15
ENSG00000104213	PDGFRL	1.75420032	1.73E-05
ENSG00000169083	AR	1.75037978	3.05E-06
ENSG00000013297	CLDN11	1.74834629	1.04E-05
ENSG00000233818	AP000695.4	1.74749726	1.57E-06
ENSG00000100321	SYNGR1	1.74189448	0.00186903
ENSG00000124191	TOX2	1.74124129	5.51E-14
ENSG00000138347	MYPN	1.73135462	0.00025707
ENSG00000003137	CYP26B1	1.73078285	0.00829775
ENSG00000152932	RAB3C	1.72728522	5.81E-05
ENSG00000174502	SLC26A9	1.72638304	0.00015774
ENSG00000144583	MARCHF4	1.72601362	0.00508063
ENSG00000223403	MEG9	1.72505128	0.0019028
ENSG00000118922	KLF12	1.71975874	0.00037953
ENSG00000070087	PFN2	1.71401085	0.00098958
ENSG00000100368	CSF2RB	1.71363168	0.00016206
ENSG00000111335	OAS2	1.71109135	0.00052736
ENSG00000177283	FZD8	1.69868648	1.18E-09
ENSG00000179715	PCED1B	1.69576464	0.00030133
ENSG00000087842	PIR	1.69475595	3.65E-09
ENSG00000230479	AP000695.6	1.68995899	1.67E-05
ENSG00000120756	PLS1	1.68724637	0.00179597
ENSG00000162620	LRRIQ3	1.67870181	2.65E-06
ENSG00000138185	ENTPD1	1.67652088	5.51E-27
ENSG00000105889	STEAP1B	1.67619361	5.43E-09
ENSG00000057704	TMCC3	1.67220499	3.11E-06
ENSG00000168490	PHYHIP	1.66637445	1.57E-08
ENSG00000104368	PLAT	1.66498172	3.14E-10
ENSG00000243811	APOBEC3D	1.66229265	0.00036989
ENSG00000102981	PARD6A	1.66017404	0.00207203
ENSG00000228549	RP11-108M9.3	1.65054813	3.50E-05
ENSG00000171877	FRMD5	1.64987148	3.09E-09
ENSG00000235609	AF127936.7	1.63980352	7.46E-06
ENSG00000150630	VEGFC	1.62954316	0.00019687
ENSG00000232926	AC000078.5	1.62609122	0.0057419
ENSG00000267279	RP11-879F14.2	1.62541732	7.59E-05
ENSG00000136052	SLC41A2	1.62384781	0.00487733
ENSG00000116396	KCNC4	1.62338231	1.95E-06
ENSG00000112297	AIM1	1.61911168	1.37E-10
ENSG00000172031	EPHX4	1.61274983	3.52E-05
ENSG00000140009	ESR2	1.61038873	0.00169057
ENSG00000171346	KRT15	1.60656359	2.46E-08
ENSG00000111863	ADTRP	1.59732177	0.00937849
ENSG00000162733	DDR2	1.59413466	1.91E-06
ENSG00000167306	MYO5B	1.5846026	0.00143963
ENSG00000063438	AHRR	1.57602043	0.00129795
ENSG00000258791	LINC00520	1.56840625	1.46E-05
ENSG00000168309	FAM107A	1.56357792	0.00056222
ENSG00000078018	MAP2	1.55496531	0.00241203
ENSG00000113356	POLR3G	1.55452112	9.66E-14
ENSG00000153714	LURAP1L	1.551369	0.00015798
ENSG00000163814	CDCP1	1.54694355	0.00462631
ENSG00000163687	DNASE1L3	1.54273073	0.00299734
ENSG00000100292	HMOX1	1.53109118	3.76E-11
ENSG00000228223	HCG11	1.53026919	1.94E-07
ENSG00000185338	SOCS1	1.52784677	0.0007556
ENSG00000198754	OXCT2	1.51581956	0.00020595
ENSG00000118495	PLAGL1	1.51237437	7.44E-09
ENSG00000168676	KCTD19	1.51234984	0.00208984
ENSG00000151917	BEND6	1.50935972	0.0005192
ENSG00000149201	CCDC81	1.50737349	0.00127356
ENSG00000120337	TNFSF18	1.50723208	5.51E-05
ENSG00000254991	RP13-631K18.3	1.5006813	0.00280889
ENSG00000122861	PLAU	1.49999645	0.00381427
ENSG00000071073	MGAT4A	1.49938063	0.00066227
ENSG00000267583	RP11-322E11.5	1.49635103	0.0002707
ENSG00000091129	NRCAM	1.49522311	3.69E-09
ENSG00000228623	ZNF883	1.49489376	1.42E-05
ENSG00000142875	PRKACB	1.48400804	1.50E-16
ENSG00000196793	ZNF239	1.48329943	3.62E-05
ENSG00000125257	ABCC4	1.47837196	8.46E-14
ENSG00000168234	TTC39C	1.47676218	5.09E-05
ENSG00000119686	FLVCR2	1.47200245	4.90E-10
ENSG00000165959	CLMN	1.46402334	0.0002766
ENSG00000261801	LOXL1-AS1	1.46226035	0.00583674
ENSG00000100968	NFATC4	1.45887651	1.05E-10
ENSG00000265273	PGDP1	1.45824552	6.81E-06
ENSG00000142657	PGD	1.45822796	1.47E-14
ENSG00000185442	FAM174B	1.45699093	1.29E-06
ENSG00000241749	RPSAP52	1.45118481	0.00030008
ENSG00000261253	AC137932.6	1.44952462	2.16E-05
ENSG00000203875	SNHG5	1.44438647	7.92E-05
ENSG00000105255	FSD1	1.43540787	7.83E-09
ENSG00000184254	ALDH1A3	1.43348636	1.47E-15
ENSG00000124134	KCNS1	1.42141544	0.00129491
ENSG00000163521	GLB1L	1.41775267	0.00246258
ENSG00000167895	TMC8	1.41758399	4.17E-05
ENSG00000122674	CCZ1	1.41483156	2.30E-11
ENSG00000139116	KIF21A	1.41206923	0.00716317
ENSG00000158683	PKD1L1	1.39977516	0.0008877
ENSG00000003096	KLHL13	1.39537413	2.26E-07
ENSG00000181359	HSP90AA6P	1.3893317	0.00014454
ENSG00000155465	SLC7A7	1.38162399	9.91E-05
ENSG00000138646	HERC5	1.37653361	0.00069649
ENSG00000206538	VGLL3	1.37544269	0.0055885
ENSG00000167972	ABCA3	1.37532137	0.00497004
ENSG00000120075	HOXB5	1.37033356	0.00103626
ENSG00000121797	CCRL2	1.35801409	0.00144307
ENSG00000172260	NEGR1	1.35641587	1.35E-05
ENSG00000205683	DPF3	1.35418562	2.37E-09
ENSG00000049130	KITLG	1.35363562	0.00068816
ENSG00000230457	PA2G4P4	1.34489356	0.00065733
ENSG00000204161	C10orf128	1.34304713	0.00174346
ENSG00000204936	CD177	1.34037092	0.00191757
ENSG00000178531	CTXN1	1.33917918	8.22E-06
ENSG00000197971	MBP	1.33839869	4.79E-10
ENSG00000175591	P2RY2	1.33444454	4.94E-05
ENSG00000082397	EPB41L3	1.33390952	9.22E-07
ENSG00000166582	CENPV	1.33220487	3.15E-08
ENSG00000100626	GALNTL1	1.33050325	0.00106414
ENSG00000222047	C10orf55	1.32389235	0.00697073
ENSG00000260401	RP11-800A3.4	1.31086558	9.17E-05
ENSG00000172716	SLFN11	1.30901726	7.38E-08
ENSG00000106853	PTGR1	1.30340491	0.00181265
ENSG00000059377	TBXAS1	1.29902439	0.00031466
ENSG00000135749	PCNXL2	1.29832699	0.00406006
ENSG00000138161	CUZD1	1.29267947	0.00550434
ENSG00000171444	MCC	1.29155499	2.33E-10
ENSG00000231269	MIR137HG	1.29074548	0.00533624
ENSG00000260552	RP11-49I11.1	1.2786037	9.71E-05
ENSG00000139998	RAB15	1.27794923	2.61E-07
ENSG00000198150	AC135178.1	1.27458434	0.00012708
ENSG00000225177	RP11-390P2.4	1.27405101	2.90E-06
ENSG00000132031	MATN3	1.27372087	1.66E-07
ENSG00000164649	CDCA7L	1.26842261	4.52E-05
ENSG00000119139	TJP2	1.26706334	1.16E-11
ENSG00000005249	PRKAR2B	1.26374043	6.58E-05
ENSG00000196155	PLEKHG4	1.26371178	5.30E-07
ENSG00000151640	DPYSL4	1.24809039	1.07E-11
ENSG00000176974	SHMT1	1.24517496	5.47E-08
ENSG00000178343	SHISA3	1.24190665	0.00241942
ENSG00000145990	GFOD1	1.24139528	5.55E-05
ENSG00000144136	SLC20A1	1.23726772	1.14E-08
ENSG00000119943	PYROXD2	1.23633157	1.65E-06
ENSG00000106789	CORO2A	1.23335105	0.00210324
ENSG00000197147	LRRC8B	1.23074028	6.26E-05
ENSG00000153956	CACNA2D1	1.23071243	8.52E-07
ENSG00000137198	GMPR	1.22843687	4.66E-06
ENSG00000267533	RP11-815J4.7	1.22763571	0.00283099
ENSG00000042493	CAPG	1.22721143	0.00893487
ENSG00000215513	PI4KAP1	1.21434077	1.59E-06
ENSG00000236624	CCDC163P	1.21191887	3.12E-06
ENSG00000138642	HERC6	1.20367802	0.00014463
ENSG00000171843	MLLT3	1.20361188	1.14E-05
ENSG00000099889	ARVCF	1.20183298	4.34E-13
ENSG00000184719	RNLS	1.196804	0.00053739
ENSG00000237753	AC079922.3	1.19315368	4.47E-05
ENSG00000181019	NQO1	1.1869716	1.06E-05
ENSG00000227825	SLC9A7P1	1.18555265	0.00207584
ENSG00000242282	AC108488.4	1.18258748	0.00057527
ENSG00000235173	FAM203A	1.17993622	0.00049574
ENSG00000254615	RP11-395G23.3	1.1777684	4.20E-05
ENSG00000145390	USP53	1.17696203	1.67E-08
ENSG00000246763	CTC-463N11.3	1.17227242	0.00264799
ENSG00000178878	APOLD1	1.16467661	1.37E-09
ENSG00000163697	APBB2	1.16098389	1.22E-06
ENSG00000079257	LXN	1.15737846	9.64E-07
ENSG00000047617	ANO2	1.15527937	0.00272826
ENSG00000050438	SLC4A8	1.14951248	0.00025165
ENSG00000213190	MLLT11	1.14919605	4.39E-09
ENSG00000257913	RP11-386G11.5	1.14899884	0.00150159
ENSG00000168672	FAM84B	1.1438535	0.0005277
ENSG00000266714	MYO15B	1.14349734	3.14E-05
ENSG00000101347	SAMHD1	1.13422609	7.27E-09
ENSG00000262170	SMN2	1.12473908	0.00029526
ENSG00000256268	RP11-221N13.3	1.12323673	0.00077603
ENSG00000136717	BIN1	1.12019698	4.80E-05
ENSG00000186088	PION	1.11803857	0.00145117
ENSG00000137968	SLC44A5	1.11608861	0.00733157
ENSG00000176826	FKBP9L	1.11349118	0.00099644
ENSG00000130270	ATP8B3	1.10850267	0.00016905
ENSG00000101000	PROCR	1.10493208	0.00195161
ENSG00000255471	RP11-736K20.5	1.10232076	3.25E-05
ENSG00000130635	COL5A1	1.10209867	0.00058479
ENSG00000266066	POLRMTP1	1.09200615	0.00422849
ENSG00000121454	LHX4	1.09148668	0.00106084
ENSG00000067798	NAV3	1.08365806	0.00394441
ENSG00000242629	RP11-89C21.2	1.08271162	0.00037321
ENSG00000134668	SPOCD1	1.0820658	5.37E-05
ENSG00000130702	LAMA5	1.0739013	0.00940575
ENSG00000153029	MR1	1.07000762	5.97E-05
ENSG00000196730	DAPK1	1.06801959	9.87E-08
ENSG00000010404	IDS	1.06675844	2.50E-05
ENSG00000011638	TMEM159	1.06642175	0.00316958
ENSG00000110002	VWA5A	1.06589976	0.00137343
ENSG00000185507	IRF7	1.06539999	8.38E-05
ENSG00000113657	DPYSL3	1.06150297	8.17E-05
ENSG00000151150	ANK3	1.06113491	0.00507743
ENSG00000135069	PSAT1	1.06083065	9.70E-07
ENSG00000189337	KAZN	1.06021369	0.00116015
ENSG00000122378	FAM213A	1.05807078	3.80E-08
ENSG00000057019	DCBLD2	1.05032804	0.00161656
ENSG00000259345	RP11-624L4.1	1.04878824	0.00090739
ENSG00000091592	NLRP1	1.04689998	0.00049937
ENSG00000185829	ARL17A	1.04447336	0.0005026
ENSG00000228991	RP11-318K12.1	1.04404418	0.0007621
ENSG00000160796	NBEAL2	1.03953681	1.87E-05
ENSG00000028137	TNFRSF1B	1.03879172	0.00036309
ENSG00000172803	SNX32	1.03333681	0.00167701
ENSG00000224597	RP11-534G20.3	1.03240442	7.99E-07
ENSG00000183929	DUSP5P1	1.03196077	0.00717885
ENSG00000135052	GOLM1	1.03137024	0.00271273
ENSG00000235770	LINC00607	1.03087345	0.00018315
ENSG00000104177	MYEF2	1.02930072	2.81E-07
ENSG00000205181	LINC00654	1.02725993	0.00387536
ENSG00000106546	AHR	1.02099433	0.00101866
ENSG00000073060	SCARB1	1.02088025	0.00015762
ENSG00000237870	AC073130.1	1.02002411	0.00321948
ENSG00000134013	LOXL2	1.01882613	6.01E-12
ENSG00000073910	FRY	1.01335082	0.00151997
ENSG00000226332	RP11-157P1.4	1.0129383	0.00465368
ENSG00000134202	GSTM3	1.01127818	7.56E-12
ENSG00000156384	SFR1	1.00715459	0.00181531
ENSG00000188511	C22orf34	1.00619451	2.52E-05
ENSG00000138162	TACC2	1.00539896	0.00161377
ENSG00000188732	FAM221A	1.00054823	0.00010278
ENSG00000168758	SEMA4C	-1.0039196	0.00020936
ENSG00000165029	ABCA1	-1.0039533	0.00249201
ENSG00000267648	RP11-686D22.3	-1.0064845	0.00609241
ENSG00000135407	AVIL	-1.0075122	0.00140631
ENSG00000175556	LONRF3	-1.0090356	3.64E-05
ENSG00000197329	PELI1	-1.0095602	5.19E-12
ENSG00000166598	HSP90B1	-1.0097751	0.00043059
ENSG00000114670	NEK11	-1.0102996	0.00039421
ENSG00000215105	TTC3P1	-1.0115939	0.00718582
ENSG00000221995	TIAF1	-1.0125197	0.00163009
ENSG00000178445	GLDC	-1.0132527	0.00084694
ENSG00000118523	CTGF	-1.0155804	4.35E-10
ENSG00000144843	ADPRH	-1.0156567	3.59E-09
ENSG00000116675	DNAJC6	-1.0227877	8.82E-05
ENSG00000135363	LMO2	-1.023017	0.00150778
ENSG00000111906	HDDC2	-1.0236072	2.38E-05
ENSG00000124145	SDC4	-1.0255552	0.00010365
ENSG00000108551	RASD1	-1.0272927	0.00156611
ENSG00000112559	MDFI	-1.0286614	0.00235012
ENSG00000179630	LACC1	-1.0288902	1.61E-08
ENSG00000129680	MAP7D3	-1.0307505	9.46E-11
ENSG00000214530	STARD10	-1.032949	0.00035289
ENSG00000180573	HIST1H2AC	-1.0353277	0.0062284
ENSG00000182107	TMEM30B	-1.0357266	0.00325149
ENSG00000173156	RHOD	-1.0361709	5.63E-06
ENSG00000160284	SPATC1L	-1.0361793	4.39E-09
ENSG00000146006	LRRTM2	-1.0372834	0.00229008
ENSG00000121653	MAPK8IP1	-1.0386084	0.00028929
ENSG00000197016	ZNF470	-1.0386957	0.00020562
ENSG00000140545	MFGE8	-1.0393566	3.02E-06
ENSG00000099377	HSD3B7	-1.0425573	2.20E-07
ENSG00000169621	APLF	-1.0465532	1.10E-05
ENSG00000205309	NT5M	-1.0466823	0.00468415
ENSG00000132970	WASF3	-1.0477226	4.69E-09
ENSG00000222041	LINC00152	-1.0479777	0.00010643
ENSG00000137486	ARRB1	-1.0490138	1.50E-06
ENSG00000184500	PROS1	-1.04907	1.16E-06
ENSG00000102452	NALCN	-1.0496826	1.86E-05
ENSG00000211455	STK38L	-1.0507566	1.35E-13
ENSG00000197496	SLC2A10	-1.055254	0.0020684
ENSG00000087903	RFX2	-1.0565724	0.00024671
ENSG00000114737	CISH	-1.0575319	0.00047406
ENSG00000180448	HMHA1	-1.057594	2.57E-05
ENSG00000166741	NNMT	-1.0580055	3.91E-08
ENSG00000076258	FMO4	-1.0616136	0.00116648
ENSG00000129467	ADCY4	-1.0627515	5.80E-05
ENSG00000198429	ZNF69	-1.0631945	0.00141047
ENSG00000134909	ARHGAP32	-1.0640485	0.00078066
ENSG00000139178	C1RL	-1.0640952	0.00337838
ENSG00000153790	C7orf31	-1.0642786	0.00481338
ENSG00000126561	STAT5A	-1.0659401	0.00071656
ENSG00000129946	SHC2	-1.0665855	0.00022396
ENSG00000128536	CDHR3	-1.0681	0.00055104
ENSG00000135929	CYP27A1	-1.0692321	9.24E-10
ENSG00000106624	AEBP1	-1.069626	3.00E-07
ENSG00000146574	CCZ1B	-1.0696811	4.39E-06
ENSG00000005243	COPZ2	-1.0739203	2.83E-06
ENSG00000244291	C7orf13	-1.0746092	1.29E-05
ENSG00000205609	EIF3CL	-1.0756755	0.00039753
ENSG00000101846	STS	-1.0790607	9.64E-10
ENSG00000187583	PLEKHN1	-1.0795926	8.53E-05
ENSG00000168646	AXIN2	-1.0797189	0.00037485
ENSG00000145431	PDGFC	-1.0804074	0.00105645
ENSG00000184588	PDE4B	-1.0811416	1.32E-06
ENSG00000132334	PTPRE	-1.0831385	3.19E-10
ENSG00000154016	GRAP	-1.0861036	2.25E-07
ENSG00000122644	ARL4A	-1.0901514	7.45E-07
ENSG00000169242	EFNA1	-1.0907199	2.34E-05
ENSG00000126822	PLEKHG3	-1.0926035	0.0009988
ENSG00000101695	RNF125	-1.0962388	0.00674486
ENSG00000101445	PPP1R16B	-1.0979754	9.96E-05
ENSG00000136141	LRCH1	-1.1006281	2.33E-06
ENSG00000237172	B3GNT9	-1.1007384	0.00022502
ENSG00000121900	TMEM54	-1.1010391	1.90E-09
ENSG00000225968	ELFN1	-1.1037026	0.00269756
ENSG00000099308	MAST3	-1.1060341	9.73E-07
ENSG00000172059	KLF11	-1.106709	2.32E-07
ENSG00000125744	RTN2	-1.1073515	6.64E-07
ENSG00000110876	SELPLG	-1.1084824	0.00464865
ENSG00000137875	BCL2L10	-1.1093163	0.0060747
ENSG00000169247	SH3TC2	-1.1107755	2.71E-07
ENSG00000251580	RP11-539L10.3	-1.1125501	0.00193147
ENSG00000214435	AS3MT	-1.1147791	0.00782987
ENSG00000130584	ZBTB46	-1.1148713	0.00053075
ENSG00000140416	TPM1	-1.1150203	7.81E-07
ENSG00000172292	CERS6	-1.1155318	3.64E-05
ENSG00000141150	RASL10B	-1.1155982	0.00873548
ENSG00000128709	HOXD9	-1.1191956	2.41E-07
ENSG00000164849	GPR146	-1.1193476	0.00275698
ENSG00000160179	ABCG1	-1.1195055	0.00100442
ENSG00000197142	ACSL5	-1.1204494	6.13E-11
ENSG00000139971	C14orf37	-1.1229197	0.00503316
ENSG00000136504	KAT7	-1.1234606	7.23E-11
ENSG00000104763	ASAH1	-1.1240035	6.75E-05
ENSG00000091844	RGS17	-1.1241672	1.66E-05
ENSG00000102879	CORO1A	-1.1261611	0.0023033
ENSG00000154217	PITPNC1	-1.1266241	2.43E-07
ENSG00000178078	STAP2	-1.1283832	3.51E-06
ENSG00000169169	CPT1C	-1.1298581	0.00135676
ENSG00000175040	CHST2	-1.1305792	0.00076398
ENSG00000006740	ARHGAP44	-1.1345639	0.0002194
ENSG00000135835	KIAA1614	-1.1365784	4.08E-05
ENSG00000269051	CTD-2245F17.3	-1.1394678	0.00273459
ENSG00000171840	NINJ2	-1.1395033	0.0015456
ENSG00000189410	SH2D5	-1.1410333	0.00030631
ENSG00000159761	C16orf86	-1.1412829	0.00013947
ENSG00000179598	PLD6	-1.1437815	5.39E-06
ENSG00000183111	ARHGEF37	-1.1442307	3.28E-05
ENSG00000134323	MYCN	-1.1448222	0.00345294
ENSG00000114423	CBLB	-1.1487516	0.00026697
ENSG00000131037	EPS8L1	-1.1505225	7.17E-05
ENSG00000022267	FHL1	-1.1513632	3.39E-10
ENSG00000107282	APBA1	-1.1567259	0.00656636
ENSG00000117480	FAAH	-1.1622002	0.00117851
ENSG00000058866	DGKG	-1.1629252	0.00322735
ENSG00000106004	HOXA5	-1.1646328	6.44E-06
ENSG00000143507	DUSP10	-1.1656446	0.00829625
ENSG00000140043	PTGR2	-1.1671481	3.15E-05
ENSG00000099282	TSPAN15	-1.1704785	2.46E-09
ENSG00000157240	FZD1	-1.1723052	6.91E-06
ENSG00000263008	WBSCR16	-1.1788711	0.00533227
ENSG00000163453	IGFBP7	-1.1808922	3.46E-08
ENSG00000165655	ZNF503	-1.1808977	0.00072018
ENSG00000169026	MFSD7	-1.1820893	0.00060356
ENSG00000147576	ADHFE1	-1.1878413	1.15E-06
ENSG00000102174	PHEX	-1.1881494	0.00732391
ENSG00000165757	KIAA1462	-1.1892947	6.01E-08
ENSG00000227158	AC073621.2	-1.1903754	0.00088093
ENSG00000105643	ARRDC2	-1.1916323	1.18E-12
ENSG00000167191	GPRC5B	-1.1939017	0.00109737
ENSG00000172733	PURG	-1.1954928	5.82E-05
ENSG00000196535	MYO18A	-1.1978906	6.77E-05
ENSG00000219607	PPP1R3G	-1.1988323	0.00447098
ENSG00000137825	ITPKA	-1.200628	0.00675003
ENSG00000159871	LYPD5	-1.2009553	0.00882985
ENSG00000187193	MT1X	-1.2009987	3.99E-05
ENSG00000167077	MEI1	-1.2012664	0.00018758
ENSG00000163040	CCDC74A	-1.2018144	0.00016424
ENSG00000072071	LPHN1	-1.201971	2.47E-05
ENSG00000130881	LRP3	-1.2022018	0.00223731
ENSG00000164284	GRPEL2	-1.2040762	4.44E-05
ENSG00000227124	ZNF717	-1.2043372	7.33E-07
ENSG00000163545	NUAK2	-1.2046993	0.00321924
ENSG00000133321	RARRES3	-1.2059929	0.00064724
ENSG00000106991	ENG	-1.2068473	1.33E-10
ENSG00000119042	SATB2	-1.2076072	0.0001936
ENSG00000105808	RASA4	-1.2076169	2.48E-06
ENSG00000164161	HHIP	-1.2076993	0.00087518
ENSG00000164591	MYOZ3	-1.2108586	0.00159412
ENSG00000087237	CETP	-1.2131325	0.00177054
ENSG00000123358	NR4A1	-1.2145739	0.00163396
ENSG00000136205	TNS3	-1.2167872	3.51E-06
ENSG00000107719	PALD1	-1.2192441	0.00368924
ENSG00000071575	TRIB2	-1.2207775	5.65E-05
ENSG00000162511	LAPTM5	-1.2209567	9.52E-08
ENSG00000213222	AC093724.2	-1.2214545	3.28E-07
ENSG00000101665	SMAD7	-1.2219363	0.00223494
ENSG00000123095	BHLHE41	-1.222106	0.00296211
ENSG00000152229	PSTPIP2	-1.2231779	1.51E-05
ENSG00000118515	SGK1	-1.2270207	6.53E-10
ENSG00000169213	RAB3B	-1.2307489	0.00031047
ENSG00000101384	JAG1	-1.2335002	2.07E-06
ENSG00000249661	TNRC18P1	-1.2339179	0.00777013
ENSG00000182253	SYNM	-1.234256	7.62E-06
ENSG00000163536	SERPINI1	-1.235831	0.00570233
ENSG00000198046	ZNF667	-1.2364454	0.00517915
ENSG00000169282	KCNAB1	-1.2371632	0.00012586
ENSG00000088367	EPB41L1	-1.2375237	6.59E-05
ENSG00000141753	IGFBP4	-1.239339	1.27E-16
ENSG00000151229	SLC2A13	-1.2401977	9.34E-07
ENSG00000261338	RP11-378A13.1	-1.2405457	0.00020309
ENSG00000071282	LMCD1	-1.2431544	0.00108592
ENSG00000165801	ARHGEF40	-1.2438044	0.00298402
ENSG00000241316	RP11-81N13.1	-1.2438902	0.00363048
ENSG00000266037	Metazoa_SRP	-1.2442453	2.84E-05
ENSG00000137509	PRCP	-1.244343	2.09E-07
ENSG00000139899	CBLN3	-1.2444412	4.10E-05
ENSG00000234964	FABP5P7	-1.2456241	1.94E-05
ENSG00000074621	SLC24A1	-1.2524235	1.06E-14
ENSG00000111859	NEDD9	-1.2530229	2.77E-06
ENSG00000235505	RP11-693N9.2	-1.2544537	0.00673923
ENSG00000197927	C2orf27A	-1.2555143	3.01E-05
ENSG00000145476	CYP4V2	-1.2562019	1.47E-05
ENSG00000086619	ERO1LB	-1.2568899	4.41E-05
ENSG00000175356	SCUBE2	-1.2649641	0.00394802
ENSG00000010818	HIVEP2	-1.2657677	0.0006842
ENSG00000136449	MYCBPAP	-1.2658833	0.00024267
ENSG00000140181	HERC2P2	-1.2661832	2.20E-07
ENSG00000141401	IMPA2	-1.2670817	0.00780329
ENSG00000127533	F2RL3	-1.2704212	0.00737087
ENSG00000123570	RAB9B	-1.2710883	0.0002955
ENSG00000102385	DRP2	-1.2767743	0.00606232
ENSG00000135951	TSGA10	-1.2811718	0.00084204
ENSG00000254429	CTD-2562J17.7	-1.2814304	1.63E-07
ENSG00000269713	NBPF10	-1.2819363	8.64E-06
ENSG00000147996	CBWD5	-1.2831937	1.47E-06
ENSG00000171121	KCNMB3	-1.2835495	0.00045682
ENSG00000105639	JAK3	-1.2844404	0.00016585
ENSG00000114698	PLSCR4	-1.2845967	0.00036837
ENSG00000121858	TNFSF10	-1.2860731	9.59E-06
ENSG00000121104	FAM117A	-1.2862065	0.0001396
ENSG00000135272	MDFIC	-1.2879723	2.71E-10
ENSG00000149218	ENDOD1	-1.2896568	1.96E-16
ENSG00000168060	NAALADL1	-1.2900709	0.00233395
ENSG00000226752	RP11-27I1.2	-1.2912013	2.21E-09
ENSG00000076555	ACACB	-1.2940484	0.0004138
ENSG00000125968	ID1	-1.2952749	4.13E-10
ENSG00000110841	PPFIBP1	-1.2953669	9.31E-18
ENSG00000168505	GBX2	-1.2956693	0.00072721
ENSG00000082781	ITGB5	-1.2964084	8.24E-07
ENSG00000214274	ANG	-1.2989277	2.74E-05
ENSG00000154127	UBASH3B	-1.2992387	1.53E-06
ENSG00000186827	TNFRSF4	-1.299971	0.00755975
ENSG00000166908	PIP4K2C	-1.3049415	0.00034467
ENSG00000049246	PER3	-1.3055613	4.55E-05
ENSG00000184164	CRELD2	-1.3056496	8.76E-07
ENSG00000073350	LLGL2	-1.307283	0.00863419
ENSG00000169668	BCRP2	-1.3114994	1.95E-06
ENSG00000262370	RP11-473M20.9	-1.3149045	5.08E-07
ENSG00000119431	HDHD3	-1.3161007	1.74E-05
ENSG00000175294	CATSPER1	-1.3162239	0.00097514
ENSG00000244026	FAM86DP	-1.3178958	3.58E-09
ENSG00000161958	FGF11	-1.3180019	0.0050807
ENSG00000183044	ABAT	-1.321151	0.00126535
ENSG00000185522	C11orf35	-1.3242088	0.00024557
ENSG00000048052	HDAC9	-1.3272811	0.00035435
ENSG00000081148	IMPG2	-1.3275283	0.00080219
ENSG00000167037	SGSM1	-1.3275825	0.00224835
ENSG00000163412	EIF4E3	-1.3326699	3.03E-05
ENSG00000156711	MAPK13	-1.3336431	2.21E-05
ENSG00000164687	FABP5	-1.3389671	2.24E-08
ENSG00000136156	ITM2B	-1.3391418	2.43E-06
ENSG00000149380	P4HA3	-1.3409243	1.28E-08
ENSG00000172349	IL16	-1.3436045	0.00027703
ENSG00000116667	C1orf21	-1.3475752	7.80E-06
ENSG00000104312	RIPK2	-1.3489356	0.00071779
ENSG00000186918	ZNF395	-1.3525143	2.96E-07
ENSG00000136869	TLR4	-1.3527693	0.00029965
ENSG00000123104	ITPR2	-1.3568445	4.62E-08
ENSG00000167995	BEST1	-1.3569127	0.0005131
ENSG00000245522	RP11-540A21.2	-1.3619785	0.00279663
ENSG00000158856	EPB49	-1.3627206	8.39E-14
ENSG00000148175	STOM	-1.3680168	5.14E-08
ENSG00000145819	ARHGAP26	-1.3699442	0.00025914
ENSG00000107738	C10orf54	-1.3704717	0.00018737
ENSG00000184702	5-Sep	-1.3714081	1.34E-05
ENSG00000004799	PDK4	-1.3737129	7.96E-07
ENSG00000124466	LYPD3	-1.3742499	0.00436199
ENSG00000139173	TMEM117	-1.3775106	1.61E-05
ENSG00000114529	C3orf52	-1.3801698	2.25E-07
ENSG00000170667	RASA4B	-1.3804082	0.00092509
ENSG00000147100	SLC16A2	-1.3817255	0.00166073
ENSG00000237181	AC147651.4	-1.3824651	0.0007747
ENSG00000164283	ESM1	-1.3833975	0.0014155
ENSG00000184674	GSTT1	-1.3848746	6.50E-17
ENSG00000262576	PCDHGA4	-1.3896907	5.56E-06
ENSG00000236296	GUSBP5	-1.3939733	9.17E-06
ENSG00000134853	PDGFRA	-1.3941244	0.00082156
ENSG00000237989	AP001046.5	-1.3959835	8.50E-06
ENSG00000257704	PRR24	-1.3961237	2.20E-07
ENSG00000263334	HIP1	-1.3962444	0.00095664
ENSG00000269086	CTC-523E23.5	-1.3973984	0.00072969
ENSG00000133466	C1QTNF6	-1.3998843	5.84E-10
ENSG00000150636	CCDC102B	-1.4013374	4.98E-05
ENSG00000184058	TBX1	-1.4018074	9.11E-06
ENSG00000115896	PLCL1	-1.402608	0.00044148
ENSG00000114270	COL7A1	-1.4027253	0.00890357
ENSG00000125895	TMEM74B	-1.4035883	0.00193139
ENSG00000269837	RP11-15H20.5	-1.4074808	0.00022295
ENSG00000237792	RP11-203I2.1	-1.4125646	0.00066868
ENSG00000172348	RCAN2	-1.4131387	0.00193139
ENSG00000186654	PRR5	-1.4135658	0.00568608
ENSG00000128203	ASPHD2	-1.414281	4.09E-06
ENSG00000163291	PAQR3	-1.4160118	6.97E-23
ENSG00000023608	SNAPC1	-1.4183886	2.26E-09
ENSG00000104361	NIPAL2	-1.4223832	5.91E-10
ENSG00000166770	AC004696.2	-1.425135	0.00075312
ENSG00000254184	TYW1B	-1.4275515	0.00544704
ENSG00000130052	STARD8	-1.4289355	3.27E-13
ENSG00000184584	TMEM173	-1.4311478	2.02E-17
ENSG00000109667	SLC2A9	-1.4313763	7.57E-05
ENSG00000261079	RP11-252A24.3	-1.4377462	6.40E-05
ENSG00000116985	BMP8B	-1.4380247	0.00452596
ENSG00000227051	C14orf132	-1.4396398	0.00258191
ENSG00000117318	ID3	-1.4439173	1.01E-17
ENSG00000253873	PCDHGA11	-1.4444808	0.00726928
ENSG00000103528	SYT17	-1.4466563	0.00188034
ENSG00000111834	RSPH4A	-1.4478569	0.00234836
ENSG00000067445	TRO	-1.4523594	2.29E-05
ENSG00000176244	ACBD7	-1.4558652	0.00026793
ENSG00000244306	CTD-2314B22.3	-1.4632566	0.00146312
ENSG00000187498	COL4A1	-1.46872	1.19E-09
ENSG00000119866	BCL11A	-1.4700799	0.00016825
ENSG00000006638	TBXA2R	-1.4789087	1.41E-07
ENSG00000153234	NR4A2	-1.4830977	0.0001541
ENSG00000183018	SPNS2	-1.4837573	0.0042174
ENSG00000215615	AL354822.1	-1.4848407	0.00615732
ENSG00000100191	SLC5A4	-1.4872083	0.00263552
ENSG00000165895	ARHGAP42	-1.4898057	0.00075632
ENSG00000170161	RP11-262H14.4	-1.4920773	0.00025985
ENSG00000082196	C1QTNF3	-1.4922328	1.77E-05
ENSG00000130475	FCHO1	-1.4923016	0.00088442
ENSG00000145623	OSMR	-1.4962512	7.49E-08
ENSG00000156042	TTC18	-1.4982001	0.00147093
ENSG00000171860	C3AR1	-1.5016243	0.00077735
ENSG00000128342	LIF	-1.5080679	0.00106178
ENSG00000178498	DTX3	-1.5094548	1.03E-06
ENSG00000128567	PODXL	-1.5136787	3.53E-05
ENSG00000263528	IKBKE	-1.5189516	0.00650891
ENSG00000170647	TMEM133	-1.5261318	0.00360797
ENSG00000144677	CTDSPL	-1.5295773	0.00065841
ENSG00000171115	GIMAP8	-1.5319781	2.43E-11
ENSG00000240935	PLGLA	-1.5323763	0.00031998
ENSG00000129675	ARHGEF6	-1.5344591	4.80E-10
ENSG00000228903	RASA4CP	-1.5396242	9.04E-07
ENSG00000154553	PDLIM3	-1.5444297	1.44E-07
ENSG00000179104	TMTC2	-1.5510953	0.00157869
ENSG00000152689	RASGRP3	-1.5519576	7.27E-06
ENSG00000180096	1-Sep	-1.5533758	8.73E-05
ENSG00000122641	INHBA	-1.5537665	6.80E-05
ENSG00000256546	AC156455.1	-1.554607	3.26E-06
ENSG00000107798	LIPA	-1.5570519	5.04E-08
ENSG00000181458	TMEM45A	-1.5585008	5.02E-08
ENSG00000120322	PCDHB8	-1.5595363	0.00081717
ENSG00000185527	PDE6G	-1.5598244	7.66E-07
ENSG00000230630	DNM3OS	-1.5639019	0.00717874
ENSG00000179144	GIMAP7	-1.5639055	4.66E-10
ENSG00000100077	ADRBK2	-1.5645249	0.00157937
ENSG00000177106	EPS8L2	-1.5656976	2.62E-05
ENSG00000267710	AC006116.20	-1.5658395	9.16E-05
ENSG00000138172	CALHM2	-1.5672488	5.38E-09
ENSG00000167676	PLIN4	-1.5679168	0.00106368
ENSG00000142156	COL6A1	-1.5702165	0.00329764
ENSG00000214846	RP11-115L11.1	-1.571495	0.00128436
ENSG00000171604	CXXC5	-1.5732476	5.94E-10
ENSG00000184226	PCDH9	-1.5856717	0.00670966
ENSG00000008056	SYN1	-1.5899765	0.00543188
ENSG00000105426	PTPRS	-1.5920717	0.00276706
ENSG00000137878	GCOM1	-1.5938713	9.28E-05
ENSG00000064042	LIMCH1	-1.5973805	0.0021253
ENSG00000253910	PCDHGB2	-1.5985858	5.59E-07
ENSG00000267551	AC005264.2	-1.6023771	0.00070788
ENSG00000008256	CYTH3	-1.602722	2.98E-16
ENSG00000145703	IQGAP2	-1.6069936	0.00586985
ENSG00000162512	SDC3	-1.6083309	3.53E-11
ENSG00000151320	AKAP6	-1.6115838	4.61E-07
ENSG00000042980	ADAM28	-1.6169416	0.00320675
ENSG00000137834	SMAD6	-1.620361	6.42E-18
ENSG00000153721	CNKSR3	-1.6206081	0.00020998
ENSG00000140323	DISP2	-1.6212386	2.88E-06
ENSG00000112149	CD83	-1.6220232	0.00708181
ENSG00000185100	ADSSL1	-1.6235162	5.15E-06
ENSG00000117519	CNN3	-1.6249064	1.11E-19
ENSG00000102265	TIMP1	-1.6255903	5.70E-07
ENSG00000236557	CR381653.1	-1.6256802	0.00283132
ENSG00000185070	FLRT2	-1.6289668	6.22E-13
ENSG00000162746	FCRLB	-1.6330037	0.00724736
ENSG00000081377	CDC14B	-1.6336092	2.86E-06
ENSG00000120708	TGFBI	-1.6381404	0.0040697
ENSG00000164056	SPRY1	-1.6389651	5.08E-11
ENSG00000168993	CPLX1	-1.6466291	0.00060518
ENSG00000067113	PPAP2A	-1.6510978	2.22E-18
ENSG00000172216	CEBPB	-1.655789	0.00064203
ENSG00000183783	KCTD8	-1.6565178	0.00085005
ENSG00000213402	PTPRCAP	-1.6572444	9.38E-06
ENSG00000135318	NT5E	-1.6635406	1.15E-13
ENSG00000230006	ANKRD36BP2	-1.6723701	1.42E-08
ENSG00000119508	NR4A3	-1.6737069	0.00239763
ENSG00000179855	GIPC3	-1.6787504	6.35E-09
ENSG00000117525	F3	-1.679402	0.00063154
ENSG00000162490	DRAXIN	-1.6824673	0.00015584
ENSG00000074370	ATP2A3	-1.6840815	0.008801
ENSG00000167984	NLRC3	-1.6851729	1.96E-05
ENSG00000105290	APLP1	-1.6889265	1.73E-08
ENSG00000088756	ARHGAP28	-1.6891555	4.41E-07
ENSG00000140511	HAPLN3	-1.6897826	0.00065613
ENSG00000203849	AL583842.6	-1.6908044	0.00544503
ENSG00000172175	MALT1	-1.6908574	9.12E-09
ENSG00000249242	TMEM150C	-1.6926768	6.71E-05
ENSG00000168491	CCDC110	-1.6978828	4.08E-05
ENSG00000147408	CSGALNACT1	-1.6992188	0.0020281
ENSG00000137975	CLCA2	-1.6994596	0.00232888
ENSG00000120899	PTK2B	-1.7067225	0.00164287
ENSG00000180015	RP11-756P10.3	-1.7078075	3.65E-07
ENSG00000173918	C1QTNF1	-1.7125084	0.00618145
ENSG00000163995	ABLIM2	-1.719989	0.00277231
ENSG00000063180	CA11	-1.723232	0.00052268
ENSG00000198513	ATL1	-1.7259092	1.36E-05
ENSG00000186907	RTN4RL2	-1.7307843	0.0006531
ENSG00000102575	ACP5	-1.7314324	0.00467386
ENSG00000184922	FMNL1	-1.7320253	1.38E-07
ENSG00000134871	COL4A2	-1.7320453	2.11E-12
ENSG00000128641	MYO1B	-1.7335142	2.29E-06
ENSG00000174007	CEP19	-1.7416175	1.26E-07
ENSG00000143162	CREG1	-1.7425723	7.71E-12
ENSG00000235257	AC093415.2	-1.7431424	0.00018412
ENSG00000091656	ZFHX4	-1.7439646	0.00172423
ENSG00000214870	AC004540.5	-1.7458307	4.95E-05
ENSG00000101670	LIPG	-1.7482344	0.00595179
ENSG00000145283	SLC10A6	-1.7498348	0.00037116
ENSG00000107099	DOCK8	-1.7516052	1.89E-10
ENSG00000106003	LFNG	-1.7541132	0.00347416
ENSG00000111339	ART4	-1.756519	0.00232777
ENSG00000224959	AC017002.2	-1.7618736	0.00040333
ENSG00000151883	PARP8	-1.7680801	0.00898188
ENSG00000118407	FILIP1	-1.7708471	9.97E-05
ENSG00000197582	GPX1P1	-1.771244	1.78E-10
ENSG00000134463	ECHDC3	-1.7713883	3.01E-05
ENSG00000128594	LRRC4	-1.7720412	7.86E-05
ENSG00000142920	ADC	-1.7738326	6.38E-07
ENSG00000104635	SLC39A14	-1.7740493	4.46E-05
ENSG00000180537	RNF182	-1.7743232	0.00466885
ENSG00000150048	CLEC1A	-1.7802435	0.00026195
ENSG00000120833	SOCS2	-1.7834542	3.00E-12
ENSG00000168874	ATOH8	-1.7893478	2.75E-06
ENSG00000182873	RP11-181G12.2	-1.7973602	0.00038318
ENSG00000173295	FAM86B3P	-1.8026914	5.85E-07
ENSG00000171105	INSR	-1.8080208	3.82E-10
ENSG00000179044	EXOC3L1	-1.8141428	6.96E-06
ENSG00000173083	HPSE	-1.8169432	1.24E-15
ENSG00000104419	NDRG1	-1.8206417	2.28E-06
ENSG00000084636	COL16A1	-1.8218483	0.00067401
ENSG00000182118	FAM89A	-1.8222561	4.43E-06
ENSG00000057149	SERPINB3	-1.8274423	0.00060875
ENSG00000187796	CARD9	-1.8277841	0.000861
ENSG00000095397	DFNB31	-1.8285682	0.00802993
ENSG00000128274	A4GALT	-1.8288177	1.78E-15
ENSG00000100767	PAPLN	-1.8301243	6.10E-06
ENSG00000022567	SLC45A4	-1.8307269	1.40E-06
ENSG00000176463	SLCO3A1	-1.8329548	0.00847836
ENSG00000235501	RP4-639F20.1	-1.8330481	2.13E-06
ENSG00000261964	ADAMTS10	-1.8335715	0.00020933
ENSG00000128298	BAIAP2L2	-1.8381132	0.00548685
ENSG00000104332	SFRP1	-1.8414809	1.40E-05
ENSG00000023892	DEF6	-1.8437264	9.25E-05
ENSG00000260065	CTA-445C9.15	-1.8485242	5.86E-09
ENSG00000096996	IL12RB1	-1.850477	0.0071415
ENSG00000164512	ANKRD55	-1.8553764	0.00025159
ENSG00000105204	DYRK1B	-1.8627088	8.10E-06
ENSG00000261586	RP11-923I11.6	-1.8689968	0.00588158
ENSG00000111799	COL12A1	-1.8768091	0.00018813
ENSG00000109743	BST1	-1.8773591	7.28E-15
ENSG00000102934	PLLP	-1.8809128	2.98E-05
ENSG00000092758	COL9A3	-1.8811257	0.00254042
ENSG00000145107	TM4SF19	-1.8865679	5.29E-05
ENSG00000176046	NUPR1	-1.8882747	0.00579404
ENSG00000084710	EFR3B	-1.8897467	1.27E-07
ENSG00000130707	ASS1	-1.9012932	0.00176108
ENSG00000072201	LNX1	-1.90328	5.60E-10
ENSG00000131634	TMEM204	-1.9061984	3.61E-16
ENSG00000133424	LARGE	-1.9082885	0.00013386
ENSG00000237238	RP11-236F9.4	-1.9130659	0.00043064
ENSG00000143226	FCGR2A	-1.9223463	0.00058761
ENSG00000163347	CLDN1	-1.925072	0.00155021
ENSG00000186310	NAP1L3	-1.9262649	0.00092504
ENSG00000181444	ZNF467	-1.9333768	1.05E-05
ENSG00000198142	SOWAHC	-1.9358783	1.15E-08
ENSG00000228672	PROB1	-1.9365372	2.07E-06
ENSG00000170498	KISS1	-1.9394146	0.00219275
ENSG00000182983	ZNF662	-1.9427394	6.01E-05
ENSG00000234745	HLA-B	-1.9447914	6.25E-07
ENSG00000006534	ALDH3B1	-1.9448805	7.00E-09
ENSG00000133805	AMPD3	-1.955168	2.96E-06
ENSG00000198832	RP3-412A9.11	-1.9571205	1.09E-09
ENSG00000164330	EBF1	-1.9599648	2.77E-08
ENSG00000138131	LOXL4	-1.9604336	3.59E-07
ENSG00000110628	SLC22A18	-1.9658538	1.52E-06
ENSG00000146469	VIP	-1.9693968	3.87E-08
ENSG00000179388	EGR3	-1.9735094	0.00599785
ENSG00000171224	C10orf35	-1.9763309	0.00262608
ENSG00000137474	MYO7A	-1.9795891	0.00250103
ENSG00000214226	C17orf67	-1.9806265	1.21E-10
ENSG00000127990	SGCE	-1.9821655	0.00053054
ENSG00000115738	ID2	-1.9869796	3.54E-06
ENSG00000226686	AC012309.5	-1.9894177	0.00519125
ENSG00000137266	SLC22A23	-1.9951192	2.02E-07
ENSG00000100336	APOL4	-1.9953762	8.32E-10
ENSG00000164619	BMPER	-2.0007745	0.00567198
ENSG00000259450	RP11-265N7.1	-2.0010332	1.69E-06
ENSG00000011028	MRC2	-2.0013481	1.21E-09
ENSG00000132170	PPARG	-2.004797	0.00093174
ENSG00000215548	RP11-764K9.4	-2.0060262	0.00215516
ENSG00000146242	TPBG	-2.0064208	0.00486788
ENSG00000164659	KIAA1324L	-2.0094031	1.80E-12
ENSG00000092421	SEMA6A	-2.0109643	4.65E-06
ENSG00000131941	RHPN2	-2.0117153	0.00011281
ENSG00000117016	RIMS3	-2.0144746	0.00019258
ENSG00000253537	PCDHGA7	-2.0199182	0.00025768
ENSG00000101306	MYLK2	-2.0202897	8.94E-13
ENSG00000157214	STEAP2	-2.0233246	0.0002212
ENSG00000189221	MAOA	-2.0252283	6.11E-05
ENSG00000178342	KCNG2	-2.0259419	0.00510811
ENSG00000261452	RP11-509E16.1	-2.0299727	1.74E-06
ENSG00000163701	IL17RE	-2.0307207	0.00194111
ENSG00000093072	CECR1	-2.0325585	6.74E-05
ENSG00000227764	RP11-354K1.1	-2.0374071	3.05E-07
ENSG00000151276	MAGI1	-2.0386371	1.12E-07
ENSG00000180229	HERC2P3	-2.0448546	0.00025305
ENSG00000137642	SORL1	-2.0488581	0.00169096
ENSG00000090530	LEPREL1	-2.0489457	1.16E-10
ENSG00000135124	P2RX4	-2.0541007	0.00019496
ENSG00000234869	RP3-439F8.1	-2.0632067	0.00036422
ENSG00000157570	TSPAN18	-2.0718767	2.09E-11
ENSG00000121297	TSHZ3	-2.072998	0.00130864
ENSG00000156920	GPR112	-2.0734223	1.64E-06
ENSG00000049323	LTBP1	-2.0745963	0.00183205
ENSG00000140044	JDP2	-2.0755438	6.92E-06
ENSG00000177191	B3GNT8	-2.0764707	8.93E-08
ENSG00000231924	PSG1	-2.0782029	0.00286987
ENSG00000079308	TNS1	-2.0784368	7.37E-08
ENSG00000143847	PPFIA4	-2.078988	0.00734126
ENSG00000188707	C7orf29	-2.0789932	1.92E-06
ENSG00000158813	EDA	-2.0791499	0.00028836
ENSG00000105767	CADM4	-2.0792276	2.38E-05
ENSG00000223980	HLA-A	-2.0793675	0.00730451
ENSG00000144406	UNC80	-2.0803397	0.00020298
ENSG00000116574	RHOU	-2.0811366	1.55E-08
ENSG00000152495	CAMK4	-2.0843142	2.47E-05
ENSG00000116678	LEPR	-2.0879509	2.15E-06
ENSG00000103811	CTSH	-2.0898084	6.19E-05
ENSG00000135063	FAM189A2	-2.0925652	0.00028965
ENSG00000105383	CD33	-2.0930639	1.77E-05
ENSG00000184307	ZDHHC23	-2.0935911	0.00029475
ENSG00000108576	SLC6A4	-2.1001368	6.42E-05
ENSG00000008086	CDKL5	-2.1081918	9.64E-06
ENSG00000265972	TXNIP	-2.1148978	4.32E-17
ENSG00000043591	ADRB1	-2.1163593	0.00051072
ENSG00000118804	STBD1	-2.1193152	6.52E-09
ENSG00000198185	ZNF334	-2.1250778	6.25E-05
ENSG00000174292	TNK1	-2.1310957	6.03E-05
ENSG00000148288	GBGT1	-2.1311478	3.32E-13
ENSG00000172379	ARNT2	-2.1345757	1.79E-05
ENSG00000142347	MYO1F	-2.1352819	5.63E-08
ENSG00000108556	CHRNE	-2.1361197	0.00643349
ENSG00000112096	SOD2	-2.1423436	0.00506816
ENSG00000171873	ADRA1D	-2.1451017	0.00300053
ENSG00000077942	FBLN1	-2.1529698	0.00061585
ENSG00000153012	LGI2	-2.1535246	1.54E-08
ENSG00000183196	CHST6	-2.1553757	0.00117834
ENSG00000117602	RCAN3	-2.1564477	1.10E-05
ENSG00000261888	AC144831.1	-2.1568127	3.23E-07
ENSG00000185044	BX004987.4	-2.1625862	4.84E-05
ENSG00000261308	RP11-923I11.7	-2.1666867	0.00032469
ENSG00000113212	PCDHB7	-2.1681852	1.59E-09
ENSG00000138606	SHF	-2.1683371	0.00022605
ENSG00000240742	RP11-465L10.7	-2.1685754	3.28E-05
ENSG00000101605	MYOM1	-2.1712241	0.00134655
ENSG00000264514	RP11-720L2.4	-2.173077	0.00907953
ENSG00000129521	EGLN3	-2.1840939	0.00454813
ENSG00000267121	CTD-2020K17.1	-2.1871866	2.19E-06
ENSG00000150347	ARID5B	-2.1951999	1.39E-11
ENSG00000253953	PCDHGB4	-2.1956997	4.36E-05
ENSG00000225554	RP11-527D7.1	-2.2015699	1.97E-05
ENSG00000136732	GYPC	-2.2039576	3.03E-06
ENSG00000198133	TMEM229B	-2.2143603	0.00348546
ENSG00000170921	TANC2	-2.2179179	3.57E-08
ENSG00000182771	GRID1	-2.2230217	6.80E-05
ENSG00000091428	RAPGEF4	-2.2235018	7.71E-10
ENSG00000176236	C10orf111	-2.2276857	0.00023462
ENSG00000198794	SCAMP5	-2.2298595	1.27E-19
ENSG00000074181	NOTCH3	-2.2356156	1.33E-05
ENSG00000163013	FBXO41	-2.2444494	1.36E-10
ENSG00000246985	SOCS2-AS1	-2.2463962	2.79E-11
ENSG00000144711	IQSEC1	-2.2485042	1.30E-21
ENSG00000244242	IFITM10	-2.2596037	2.47E-06
ENSG00000235233	MICA	-2.2602824	6.98E-15
ENSG00000175183	CSRP2	-2.2651734	2.89E-06
ENSG00000089041	P2RX7	-2.2655338	0.00038697
ENSG00000196876	SCN8A	-2.2679235	0.00753653
ENSG00000112299	VNN1	-2.2751525	3.12E-05
ENSG00000261827	RP11-340F14.5	-2.2783747	0.0016312
ENSG00000080031	PTPRH	-2.2785884	1.44E-05
ENSG00000105963	ADAP1	-2.2839015	0.00073439
ENSG00000164761	TNFRSF11B	-2.2860979	0.00050187
ENSG00000163975	MFI2	-2.2969768	0.00011051
ENSG00000204991	SPIRE2	-2.2996496	3.72E-07
ENSG00000086696	HSD17B2	-2.3036265	1.08E-06
ENSG00000128872	TMOD2	-2.3063625	4.35E-11
ENSG00000177990	DPY19L2	-2.307446	0.00089156
ENSG00000154556	SORBS2	-2.3147178	1.29E-12
ENSG00000188921	PTPLAD2	-2.3243693	6.45E-05
ENSG00000143603	KCNN3	-2.3275861	3.32E-08
ENSG00000079691	LRRC16A	-2.3449181	1.12E-06
ENSG00000104899	AMH	-2.3509801	2.44E-05
ENSG00000165152	TMEM246	-2.3530317	1.04E-05
ENSG00000204103	MAFB	-2.3548124	5.36E-11
ENSG00000118971	CCND2	-2.3593004	0.00013643
ENSG00000168140	VASN	-2.3607104	0.00013955
ENSG00000107485	GATA3	-2.3646102	4.11E-05
ENSG00000149328	GLB1L2	-2.3652813	1.23E-08
ENSG00000183311	TUBB	-2.3781579	0.00023634
ENSG00000117266	CDK18	-2.3792351	1.45E-05
ENSG00000066230	SLC9A3	-2.3876392	0.00387144
ENSG00000156049	GNA14	-2.3877313	9.20E-05
ENSG00000168447	SCNN1B	-2.3932022	0.00129391
ENSG00000132321	IQCA1	-2.3932938	0.00373943
ENSG00000170381	SEMA3E	-2.3975525	0.00197891
ENSG00000131477	RAMP2	-2.3977878	5.48E-15
ENSG00000257382	KANSL1	-2.4034881	0.00043396
ENSG00000128285	MCHR1	-2.4063356	0.00130914
ENSG00000145687	SSBP2	-2.4110331	2.10E-15
ENSG00000167644	C19orf33	-2.4370789	0.00744599
ENSG00000260396	AC012065.7	-2.4411353	0.00246826
ENSG00000092969	TGFB2	-2.4419665	2.47E-06
ENSG00000091986	CCDC80	-2.4424074	4.99E-17
ENSG00000105613	MAST1	-2.4440038	2.51E-05
ENSG00000176533	GNG7	-2.4443125	4.23E-09
ENSG00000160145	KALRN	-2.4453812	8.77E-07
ENSG00000236397	DDX11L2	-2.4494338	8.50E-10
ENSG00000106302	HYAL4	-2.4556385	0.0046708
ENSG00000198053	SIRPA	-2.471308	2.53E-22
ENSG00000090006	LTBP4	-2.4713803	1.74E-14
ENSG00000140450	ARRDC4	-2.4714345	0.00030334
ENSG00000232517	AC112198.1	-2.4718668	0.00011953
ENSG00000164683	HEY1	-2.4801905	1.61E-07
ENSG00000215915	ATAD3C	-2.4830668	5.04E-05
ENSG00000197291	RAMP2-AS1	-2.4859591	1.61E-15
ENSG00000137462	TLR2	-2.4895789	0.00604782
ENSG00000162849	KIF26B	-2.4904352	3.07E-06
ENSG00000197959	DNM3	-2.4934464	1.51E-08
ENSG00000112182	BACH2	-2.5033696	8.55E-06
ENSG00000151023	ENKUR	-2.5074901	1.85E-07
ENSG00000088882	CPXM1	-2.5084785	0.00287224
ENSG00000074706	IPCEF1	-2.5101775	0.00394345
ENSG00000183186	C2CD4C	-2.5159487	6.80E-08
ENSG00000259518	RP11-597K23.2	-2.5169751	3.60E-07
ENSG00000115594	IL1R1	-2.5197256	1.39E-05
ENSG00000143036	SLC44A3	-2.5203232	6.97E-07
ENSG00000143499	SMYD2	-2.5211797	6.71E-16
ENSG00000264443	RP4-594I10.3	-2.5244306	4.56E-05
ENSG00000224081	RP11-86H7.1	-2.5251177	4.56E-06
ENSG00000215750	AC145212.1	-2.5269568	3.29E-06
ENSG00000187688	TRPV2	-2.5342302	7.20E-13
ENSG00000111341	MGP	-2.5368413	0.00015226
ENSG00000107249	GLIS3	-2.5403139	1.92E-09
ENSG00000151789	ZNF385D	-2.547267	0.0091516
ENSG00000178184	PARD6G	-2.5511923	1.22E-05
ENSG00000167642	SPINT2	-2.5562084	1.66E-08
ENSG00000101333	PLCB4	-2.5580042	0.00034672
ENSG00000233327	USP32P2	-2.5636268	5.10E-07
ENSG00000017427	IGF1	-2.5640646	0.0016653
ENSG00000184349	EFNA5	-2.5666169	1.76E-08
ENSG00000189120	SP6	-2.5676247	5.15E-10
ENSG00000013016	EHD3	-2.5753705	9.73E-16
ENSG00000185477	GPRIN3	-2.5902573	2.36E-07
ENSG00000258955	LINC00519	-2.5914465	1.12E-07
ENSG00000124140	SLC12A5	-2.5977787	2.22E-08
ENSG00000187123	LYPD6	-2.6054261	0.00223002
ENSG00000136842	TMOD1	-2.6123137	0.00045039
ENSG00000114251	WNT5A	-2.6268209	6.51E-06
ENSG00000107742	SPOCK2	-2.6383498	2.01E-08
ENSG00000007129	CEACAM21	-2.6423548	2.87E-13
ENSG00000184258	CDR1	-2.6426018	0.00699779
ENSG00000267010	RP11-108P20.1	-2.6593126	7.50E-09
ENSG00000118503	TNFAIP3	-2.661037	2.80E-09
ENSG00000090661	CERS4	-2.6618816	3.58E-14
ENSG00000213626	LBH	-2.6630747	7.02E-13
ENSG00000248905	FMN1	-2.6647598	0.00652191
ENSG00000186469	GNG2	-2.687535	0.00056264
ENSG00000007866	TEAD3	-2.6909146	5.45E-05
ENSG00000229056	AC020571.3	-2.7008375	0.00042428
ENSG00000233695	GAS6-AS1	-2.7053386	0.00063087
ENSG00000169314	C22orf15	-2.708715	0.00073499
ENSG00000094755	GABRP	-2.7174538	3.36E-08
ENSG00000196074	SYCP2	-2.7198321	3.48E-10
ENSG00000007264	MATK	-2.7319651	0.00048247
ENSG00000108846	ABCC3	-2.7357964	2.51E-07
ENSG00000151136	BTBD11	-2.7380991	1.77E-06
ENSG00000232938	AC139099.3	-2.748698	0.00774856
ENSG00000088881	EBF4	-2.7515417	4.67E-10
ENSG00000101210	EEF1A2	-2.7525038	0.00838482
ENSG00000130201	EXOC3L2	-2.7583256	5.58E-07
ENSG00000221866	PLXNA4	-2.7583764	1.36E-06
ENSG00000102935	ZNF423	-2.7668852	9.94E-09
ENSG00000183570	PCBP3	-2.7801602	0.00217315
ENSG00000081842	PCDHA6	-2.7831086	0.00015981
ENSG00000157680	DGKI	-2.7858973	7.10E-08
ENSG00000263586	RP11-309N17.4	-2.7877464	4.38E-05
ENSG00000164929	BAALC	-2.7915269	4.83E-08
ENSG00000168685	IL7R	-2.7966869	0.00024164
ENSG00000197046	SIGLEC15	-2.8025961	1.66E-05
ENSG00000204963	PCDHA7	-2.8104993	4.17E-05
ENSG00000185585	OLFML2A	-2.8115853	5.05E-06
ENSG00000153993	SEMA3D	-2.8140237	4.68E-05
ENSG00000185972	CCIN	-2.8249351	1.98E-07
ENSG00000125726	CD70	-2.8251119	0.00295645
ENSG00000131831	RAI2	-2.8471238	2.73E-05
ENSG00000135378	PRRG4	-2.8539548	0.00039447
ENSG00000230880	AL583842.3	-2.8545325	4.67E-05
ENSG00000113319	RASGRF2	-2.8635564	0.00139206
ENSG00000134247	PTGFRN	-2.8685615	4.12E-08
ENSG00000143674	MLK4	-2.8758013	0.00529032
ENSG00000104490	NCALD	-2.8768031	2.68E-06
ENSG00000152784	PRDM8	-2.8772309	5.05E-20
ENSG00000124006	OBSL1	-2.8905756	2.15E-26
ENSG00000078081	LAMP3	-2.8968003	1.24E-05
ENSG00000064692	SNCAIP	-2.8996489	2.85E-07
ENSG00000119121	TRPM6	-2.9000581	0.00016336
ENSG00000075275	CELSR1	-2.9091437	1.30E-10
ENSG00000117595	IRF6	-2.9100401	4.95E-06
ENSG00000137460	FHDC1	-2.915279	8.10E-05
ENSG00000213853	EMP2	-2.9290042	6.86E-12
ENSG00000175984	DENND2C	-2.9300647	2.26E-13
ENSG00000126016	AMOT	-2.9336879	8.78E-17
ENSG00000250337	RP11-46C20.1	-2.9395486	3.71E-09
ENSG00000079841	RIMS1	-2.9527329	8.03E-11
ENSG00000206503	HLA-A	-2.9574381	7.76E-24
ENSG00000135919	SERPINE2	-2.9584873	7.65E-05
ENSG00000152078	TMEM56	-2.9595765	4.22E-08
ENSG00000103647	CORO2B	-2.9749293	1.79E-07
ENSG00000120149	MSX2	-2.9805258	0.00119981
ENSG00000163083	INHBB	-2.9893596	5.20E-05
ENSG00000145506	NKD2	-2.9895068	0.00109961
ENSG00000128011	LRFN1	-2.9968021	9.44E-09
ENSG00000166831	RBPMS2	-2.9971655	0.0003645
ENSG00000232310	RP11-557H15.4	-2.9990114	1.46E-05
ENSG00000196220	SRGAP3	-3.0011682	7.11E-08
ENSG00000072840	EVC	-3.0075656	0.00519248
ENSG00000137491	SLCO2B1	-3.0080975	3.61E-06
ENSG00000196329	GIMAP5	-3.010118	1.49E-27
ENSG00000129757	CDKN1C	-3.0111397	7.67E-07
ENSG00000040731	CDH10	-3.0125639	1.65E-06
ENSG00000225138	CTD-2228K2.7	-3.0132585	8.40E-05
ENSG00000166257	SCN3B	-3.0270938	5.06E-10
ENSG00000087085	ACHE	-3.0434867	1.43E-05
ENSG00000189058	APOD	-3.0502492	7.28E-06
ENSG00000130558	OLFM1	-3.0512796	7.82E-07
ENSG00000172986	GXYLT2	-3.0548644	0.00070471
ENSG00000104112	SCG3	-3.0562407	0.00167162
ENSG00000146267	FAXC	-3.0703649	1.61E-09
ENSG00000182851	GPIHBP1	-3.0718814	1.73E-06
ENSG00000250305	KIAA1456	-3.0811026	4.16E-05
ENSG00000171236	LRG1	-3.0820861	0.00039724
ENSG00000259172	RP11-299G20.2	-3.0842846	6.48E-07
ENSG00000130755	GMFG	-3.0948408	1.24E-19
ENSG00000145358	DDIT4L	-3.0976397	4.49E-05
ENSG00000120162	MOB3B	-3.107784	2.08E-05
ENSG00000179761	PIPOX	-3.1150069	9.59E-12
ENSG00000178860	MSC	-3.1315069	1.01E-05
ENSG00000178776	C5orf46	-3.1318485	0.00421973
ENSG00000205517	RGL3	-3.1435371	7.98E-05
ENSG00000253661	ZFHX4-AS1	-3.1495606	1.91E-06
ENSG00000107731	UNC5B	-3.1730768	2.97E-16
ENSG00000214140	PRCD	-3.1756081	5.18E-07
ENSG00000135324	MRAP2	-3.1794947	2.20E-05
ENSG00000188573	FBLL1	-3.1824095	3.15E-10
ENSG00000117245	KIF17	-3.2055892	8.27E-18
ENSG00000122592	HOXA7	-3.2058984	4.43E-05
ENSG00000198732	SMOC1	-3.2133882	3.61E-08
ENSG00000165092	ALDH1A1	-3.2167869	0.00174177
ENSG00000143869	GDF7	-3.2208289	0.00018589
ENSG00000154175	ABI3BP	-3.2237839	1.18E-11
ENSG00000189212	DPY19L2P1	-3.2343161	0.00032104
ENSG00000148848	ADAM12	-3.2438885	8.62E-06
ENSG00000112964	GHR	-3.2660778	5.46E-18
ENSG00000037280	FLT4	-3.2719017	1.41E-11
ENSG00000178568	ERBB4	-3.2776222	0.00648194
ENSG00000181781	ODF3L2	-3.2823183	6.88E-09
ENSG00000137809	ITGA11	-3.2863025	5.58E-06
ENSG00000162782	TDRD5	-3.287873	0.00311126
ENSG00000124467	PSG8	-3.2939208	4.29E-07
ENSG00000187134	AKR1C1	-3.296	0.00137767
ENSG00000019582	CD74	-3.3049645	0.0014285
ENSG00000268355	AC006129.1	-3.3049882	2.98E-10
ENSG00000138135	CH25H	-3.3217923	6.41E-09
ENSG00000126861	OMG	-3.3237889	1.06E-07
ENSG00000243137	PSG4	-3.3292472	0.00361629
ENSG00000173040	EVC2	-3.3347417	0.00072924
ENSG00000138378	STAT4	-3.3371096	4.00E-05
ENSG00000162975	KCNF1	-3.3408011	4.71E-08
ENSG00000105559	PLEKHA4	-3.3572427	1.62E-07
ENSG00000198835	GJC2	-3.3828925	8.36E-08
ENSG00000099958	DERL3	-3.3839827	6.84E-08
ENSG00000010319	SEMA3G	-3.3936105	5.33E-08
ENSG00000086300	SNX10	-3.3969397	0.00014718
ENSG00000146197	SCUBE3	-3.4229881	8.29E-06
ENSG00000174938	SEZ6L2	-3.4292119	2.89E-06
ENSG00000167244	IGF2	-3.4323799	5.89E-05
ENSG00000226197	RP11-536O18.1	-3.4392305	0.00078882
ENSG00000205363	C15orf59	-3.4419848	2.94E-06
ENSG00000198780	FAM169A	-3.4458308	6.91E-06
ENSG00000168675	LDLRAD4	-3.4586512	1.39E-07
ENSG00000104432	IL7	-3.4638998	1.31E-13
ENSG00000140945	CDH13	-3.4681156	1.10E-30
ENSG00000184040	TMEM236	-3.4699902	8.64E-08
ENSG00000124406	ATP8A1	-3.4717236	2.70E-07
ENSG00000104888	SLC17A7	-3.4724677	0.00028605
ENSG00000162551	ALPL	-3.4821745	2.66E-05
ENSG00000006210	CX3CL1	-3.4944446	3.58E-06
ENSG00000157927	RADIL	-3.5118844	1.35E-09
ENSG00000133169	BEX1	-3.5213393	0.00779481
ENSG00000149596	JPH2	-3.5262816	9.04E-11
ENSG00000185634	SHC4	-3.5477956	1.14E-08
ENSG00000158825	CDA	-3.5513895	6.28E-08
ENSG00000178573	MAF	-3.5697076	1.96E-12
ENSG00000185101	ANO9	-3.5729358	1.40E-06
ENSG00000133083	DCLK1	-3.5740585	1.68E-07
ENSG00000068615	REEP1	-3.5794815	2.37E-10
ENSG00000086289	EPDR1	-3.5800854	0.0007371
ENSG00000164112	TMEM155	-3.5810089	2.15E-08
ENSG00000197106	SLC6A17	-3.581301	6.50E-08
ENSG00000106526	ACTR3C	-3.5992104	6.77E-11
ENSG00000258807	RP11-1152H15.1	-3.6000594	6.02E-07
ENSG00000019549	SNAI2	-3.6094671	0.0006225
ENSG00000132821	VSTM2L	-3.6189991	1.36E-10
ENSG00000108688	CCL7	-3.6199772	0.00078023
ENSG00000164308	ERAP2	-3.6200328	2.19E-92
ENSG00000163359	COL6A3	-3.6325157	0.00843911
ENSG00000134569	LRP4	-3.6400369	2.84E-11
ENSG00000242265	PEG10	-3.6424618	6.09E-24
ENSG00000105246	EBI3	-3.6440464	4.52E-06
ENSG00000144481	TRPM8	-3.6498445	5.79E-05
ENSG00000164690	SHH	-3.6518467	7.89E-05
ENSG00000126562	WNK4	-3.6535671	1.76E-19
ENSG00000177359	RP11-551L14.1	-3.6685474	2.07E-07
ENSG00000074964	ARHGEF10L	-3.7109866	8.22E-05
ENSG00000140030	GPR65	-3.7243974	1.45E-06
ENSG00000170214	ADRA1B	-3.7394935	0.00131491
ENSG00000153064	BANK1	-3.7609835	1.93E-09
ENSG00000099864	PALM	-3.7665308	7.18E-07
ENSG00000111245	MYL2	-3.7910644	1.47E-09
ENSG00000158560	DYNC1I1	-3.8026912	2.52E-06
ENSG00000164484	TMEM200A	-3.8028594	3.80E-07
ENSG00000204967	PCDHA4	-3.8039281	1.32E-13
ENSG00000152726	FAM21B	-3.811717	7.23E-29
ENSG00000114993	RTKN	-3.8357043	1.28E-09
ENSG00000111186	WNT5B	-3.8358917	2.04E-05
ENSG00000135077	HAVCR2	-3.8390756	1.06E-07
ENSG00000164695	CHMP4C	-3.8399085	7.73E-06
ENSG00000167641	PPP1R14A	-3.8523924	5.37E-30
ENSG00000227715	HLA-A	-3.8676665	4.67E-05
ENSG00000079385	CEACAM1	-3.867885	6.76E-18
ENSG00000148541	FAM13C	-3.8683733	1.93E-05
ENSG00000140092	FBLN5	-3.8744133	5.86E-08
ENSG00000179403	VWA1	-3.9085629	4.93E-13
ENSG00000170458	CD14	-3.9299284	1.24E-06
ENSG00000138028	CGREF1	-3.9344621	3.70E-05
ENSG00000196154	S100A4	-3.979735	3.19E-12
ENSG00000078399	HOXA9	-3.982926	9.76E-07
ENSG00000080709	KCNN2	-3.9943568	1.10E-08
ENSG00000198915	RASGEF1A	-3.9957226	6.53E-05
ENSG00000198691	ABCA4	-3.9962367	3.35E-14
ENSG00000169439	SDC2	-4.0294368	4.18E-16
ENSG00000127507	EMR2	-4.0296876	1.02E-09
ENSG00000240771	ARHGEF25	-4.0316674	5.31E-10
ENSG00000156218	ADAMTSL3	-4.032243	4.59E-64
ENSG00000267816	IDS	-4.0324093	5.93E-23
ENSG00000183807	FAM162B	-4.0418981	3.21E-12
ENSG00000143995	MEIS1	-4.0485768	6.42E-14
ENSG00000220023	AL592183.1	-4.0547676	1.06E-38
ENSG00000067141	NEO1	-4.0634234	1.13E-10
ENSG00000146521	C6orf123	-4.0825701	2.23E-09
ENSG00000145362	ANK2	-4.0845501	3.43E-08
ENSG00000171951	SCG2	-4.0866368	0.00032163
ENSG00000118785	SPP1	-4.0958625	6.02E-13
ENSG00000091972	CD200	-4.1045594	2.79E-10
ENSG00000127399	LRRC61	-4.1191907	7.14E-16
ENSG00000183888	C1orf64	-4.1328885	7.13E-07
ENSG00000159403	C1R	-4.1360244	9.96E-07
ENSG00000162630	B3GALT2	-4.1391743	0.00052141
ENSG00000173320	STOX2	-4.1549656	1.42E-05
ENSG00000135916	ITM2C	-4.1552203	1.12E-06
ENSG00000107562	CXCL12	-4.218536	2.19E-10
ENSG00000139209	SLC38A4	-4.2436723	3.03E-08
ENSG00000260391	RP11-71H17.7	-4.2456008	1.84E-19
ENSG00000258667	RP11-618G20.2	-4.2538116	9.39E-14
ENSG00000174599	TRAM1L1	-4.2592255	3.20E-19
ENSG00000224307	RP11-344B5.2	-4.3055133	1.06E-06
ENSG00000213949	ITGA1	-4.3388957	5.27E-27
ENSG00000157368	IL34	-4.3466791	8.23E-09
ENSG00000113763	UNC5A	-4.3544698	3.12E-11
ENSG00000076641	PAG1	-4.3638395	4.68E-11
ENSG00000100302	RASD2	-4.3756388	0.00042401
ENSG00000234665	RP11-262H14.3	-4.4229396	0.00147142
ENSG00000132837	DMGDH	-4.4277676	1.88E-05
ENSG00000092929	UNC13D	-4.4280183	1.65E-94
ENSG00000115009	CCL20	-4.4316675	4.37E-05
ENSG00000248874	C5orf17	-4.4371735	7.46E-05
ENSG00000151079	KCNA6	-4.4478147	0.0005316
ENSG00000156675	RAB11FIP1	-4.4547956	1.32E-08
ENSG00000214456	PLIN5	-4.4615132	5.49E-07
ENSG00000138315	OIT3	-4.4864499	6.73E-06
ENSG00000129682	FGF13	-4.4949763	1.00E-05
ENSG00000176595	KBTBD11	-4.5039375	4.00E-24
ENSG00000152583	SPARCL1	-4.5306308	0.00013621
ENSG00000162706	CADM3	-4.5724253	0.00059112
ENSG00000138356	AOX1	-4.5809193	5.63E-06
ENSG00000176532	PRR15	-4.5854479	0.00218836
ENSG00000140465	CYP1A1	-4.5887372	6.38E-09
ENSG00000173546	CSPG4	-4.5911396	0.00099078
ENSG00000124839	RAB17	-4.6077322	2.29E-07
ENSG00000223786	RP11-554D15.1	-4.6150641	2.91E-05
ENSG00000103888	KIAA1199	-4.6189286	7.26E-07
ENSG00000164796	CSMD3	-4.621958	1.34E-05
ENSG00000120820	GLT8D2	-4.6241544	1.33E-13
ENSG00000046604	DSG2	-4.6259773	7.07E-09
ENSG00000061918	GUCY1B3	-4.6282699	4.82E-06
ENSG00000169122	FAM110B	-4.6406226	2.26E-08
ENSG00000143333	RGS16	-4.6776727	3.01E-13
ENSG00000175445	LPL	-4.6950561	9.26E-06
ENSG00000120658	ENOX1	-4.6998953	1.06E-14
ENSG00000107317	PTGDS	-4.7022189	1.69E-11
ENSG00000166402	TUB	-4.705628	0.00193886
ENSG00000137285	TUBB2B	-4.7298602	1.42E-19
ENSG00000153253	SCN3A	-4.7364886	1.75E-06
ENSG00000159307	SCUBE1	-4.7374524	1.59E-06
ENSG00000112655	PTK7	-4.7735395	3.86E-35
ENSG00000162415	ZSWIM5	-4.7947539	6.49E-10
ENSG00000198948	MFAP3L	-4.8084657	6.78E-08
ENSG00000169783	LINGO1	-4.8098529	2.46E-07
ENSG00000169583	CLIC3	-4.8255016	7.30E-05
ENSG00000164684	ZNF704	-4.8276545	2.61E-23
ENSG00000170153	RNF150	-4.8337198	6.36E-07
ENSG00000075340	ADD2	-4.8566654	8.95E-08
ENSG00000185666	SYN3	-4.8601321	1.20E-07
ENSG00000204136	GGTA1P	-4.8891069	7.39E-10
ENSG00000122176	FMOD	-4.8989881	1.37E-06
ENSG00000254369	HOXA-AS3	-4.9336082	9.23E-20
ENSG00000204619	PPP1R11	-4.9339994	3.19E-17
ENSG00000179826	MRGPRX3	-4.949794	4.11E-10
ENSG00000154655	L3MBTL4	-4.9498951	2.12E-06
ENSG00000146411	SLC2A12	-4.9546382	4.44E-12
ENSG00000104267	CA2	-4.957901	3.40E-23
ENSG00000231419	LINC00689	-4.9759826	3.87E-08
ENSG00000008118	CAMK1G	-5.0299993	0.00347542
ENSG00000114279	FGF12	-5.0317823	6.14E-08
ENSG00000249780	RP11-352E6.2	-5.0372569	0.00017999
ENSG00000113645	WWC1	-5.0627683	1.46E-13
ENSG00000203797	DDO	-5.0675307	1.75E-16
ENSG00000128710	HOXD10	-5.0736006	1.14E-14
ENSG00000165449	SLC16A9	-5.091083	2.49E-06
ENSG00000138193	PLCE1	-5.0970156	1.96E-07
ENSG00000101489	CELF4	-5.1173966	1.97E-06
ENSG00000158089	GALNT14	-5.1533653	6.75E-06
ENSG00000120594	PLXDC2	-5.1726051	1.18E-09
ENSG00000253967	RP11-333A23.4	-5.1756159	0.00034052
ENSG00000144648	CCBP2	-5.1881684	5.45E-10
ENSG00000186472	PCLO	-5.1898303	3.27E-10
ENSG00000225649	AC064875.2	-5.1927679	5.64E-05
ENSG00000185518	SV2B	-5.2472686	7.22E-06
ENSG00000204711	C9orf135	-5.2483073	2.65E-06
ENSG00000182901	RGS7	-5.2487136	3.85E-09
ENSG00000204381	LAYN	-5.2550932	6.58E-23
ENSG00000267945	AC139677.9	-5.2594354	0.00041549
ENSG00000151892	GFRA1	-5.270179	1.10E-07
ENSG00000178162	AC140481.1	-5.2824573	8.69E-09
ENSG00000090539	CHRD	-5.3107698	8.84E-14
ENSG00000092607	TBX15	-5.3298711	0.00032969
ENSG00000154027	AK5	-5.3406349	1.66E-11
ENSG00000168955	TM4SF20	-5.3499198	1.57E-05
ENSG00000183117	CSMD1	-5.4276122	0.00043822
ENSG00000142173	COL6A2	-5.4631837	6.60E-05
ENSG00000134198	TSPAN2	-5.4670019	4.20E-15
ENSG00000235269	AL162759.1	-5.4797944	5.40E-06
ENSG00000049283	EPN3	-5.4838273	9.69E-18
ENSG00000104313	EYA1	-5.4971035	1.53E-08
ENSG00000183671	GPR1	-5.4979743	6.79E-16
ENSG00000125730	C3	-5.5715745	3.14E-06
ENSG00000230461	PROX1-AS1	-5.575881	1.51E-11
ENSG00000149599	DUSP15	-5.5953918	2.30E-07
ENSG00000164116	GUCY1A3	-5.6053449	2.43E-07
ENSG00000205038	PKHD1L1	-5.6165486	1.24E-11
ENSG00000225691	HLA-C	-5.6306952	8.79E-07
ENSG00000204291	COL15A1	-5.6609893	9.66E-11
ENSG00000144681	STAC	-5.6905439	3.60E-23
ENSG00000235997	AC109642.1	-5.7461693	1.65E-11
ENSG00000163235	TGFA	-5.7600553	6.11E-15
ENSG00000134215	VAV3	-5.7667094	1.92E-13
ENSG00000137672	TRPC6	-5.7788494	1.27E-06
ENSG00000110328	GALNTL4	-5.7852384	6.27E-09
ENSG00000132840	BHMT2	-5.8571243	1.34E-10
ENSG00000145536	ADAMTS16	-5.9546703	0.00027831
ENSG00000185737	NRG3	-5.9689927	5.66E-16
ENSG00000213886	UBD	-5.9765365	7.08E-06
ENSG00000168468	ATF6B	-6.0099566	9.26E-05
ENSG00000163220	S100A9	-6.0135237	0.00015854
ENSG00000189056	RELN	-6.0341907	1.35E-19
ENSG00000168243	GNG4	-6.0492381	1.71E-21
ENSG00000254101	RP11-30J20.1	-6.0692311	0.00027299
ENSG00000187513	GJA4	-6.0777354	3.70E-09
ENSG00000140479	PCSK6	-6.1118401	3.67E-32
ENSG00000110042	DTX4	-6.1302246	1.69E-29
ENSG00000166292	TMEM100	-6.1374318	1.88E-20
ENSG00000160191	PDE9A	-6.1950964	1.45E-12
ENSG00000177614	PGBD5	-6.2172368	2.25E-09
ENSG00000164100	NDST3	-6.2235868	7.01E-11
ENSG00000166396	SERPINB7	-6.2407965	6.46E-06
ENSG00000104043	ATP8B4	-6.2440977	5.86E-11
ENSG00000144668	ITGA9	-6.2659443	1.01E-22
ENSG00000182885	GPR97	-6.3719787	8.02E-06
ENSG00000143061	IGSF3	-6.4005927	1.61E-16
ENSG00000179399	GPC5	-6.4114986	9.06E-05
ENSG00000104723	TUSC3	-6.4621218	3.26E-28
ENSG00000268943	CLIC2	-6.4679213	7.44E-05
ENSG00000198771	RCSD1	-6.4685705	2.44E-23
ENSG00000155324	GRAMD3	-6.474588	1.38E-48
ENSG00000179242	CDH4	-6.4748944	3.93E-13
ENSG00000071991	CDH19	-6.493443	3.06E-05
ENSG00000267013	CTD-2171N6.1	-6.4976008	6.47E-09
ENSG00000109819	PPARGC1A	-6.5093048	2.55E-05
ENSG00000080007	DDX43	-6.5129205	5.06E-05
ENSG00000172164	SNTB1	-6.5183731	1.05E-22
ENSG00000151572	ANO4	-6.5277945	3.42E-42
ENSG00000183090	FREM3	-6.5555744	2.37E-19
ENSG00000213722	DDAH2	-6.5665154	0.0003222
ENSG00000011677	GABRA3	-6.5665995	0.00033695
ENSG00000268894	RP11-76P2.3	-6.5811728	1.89E-06
ENSG00000106236	NPTX2	-6.6145872	2.31E-07
ENSG00000115457	IGFBP2	-6.6199004	7.20E-08
ENSG00000106006	HOXA6	-6.6274771	1.43E-32
ENSG00000150637	CD226	-6.6361812	3.53E-10
ENSG00000011201	KAL1	-6.674363	6.81E-08
ENSG00000115155	OTOF	-6.6998905	3.47E-07
ENSG00000206478	IER3	-6.6999487	3.51E-05
ENSG00000138080	EMILIN1	-6.7331035	1.93E-27
ENSG00000204792	AC104135.3	-6.7422892	9.16E-05
ENSG00000004468	CD38	-6.7770359	1.30E-13
ENSG00000067606	PRKCZ	-6.7913353	6.70E-11
ENSG00000161544	CYGB	-6.8669165	7.32E-15
ENSG00000151067	CACNA1C	-6.881056	6.05E-09
ENSG00000231574	RP11-91K9.1	-6.8950611	1.12E-06
ENSG00000089472	HEPH	-6.9212299	7.62E-08
ENSG00000182162	P2RY8	-6.9268699	4.44E-10
ENSG00000121440	PDZRN3	-6.9465798	1.21E-06
ENSG00000124107	SLPI	-7.0161931	0.00014266
ENSG00000070159	PTPN3	-7.036626	2.26E-12
ENSG00000165124	SVEP1	-7.079605	1.11E-06
ENSG00000116141	MARK1	-7.126227	4.63E-07
ENSG00000100234	TIMP3	-7.1369748	7.03E-15
ENSG00000007038	PRSS21	-7.1540124	3.09E-06
ENSG00000076716	GPC4	-7.1816374	4.97E-07
ENSG00000268691	LDOC1	-7.2015584	3.25E-45
ENSG00000182463	TSHZ2	-7.2401197	1.27E-11
ENSG00000140968	IRF8	-7.2435277	6.97E-09
ENSG00000260314	MRC1	-7.2599739	9.06E-19
ENSG00000074047	GLI2	-7.261285	1.50E-15
ENSG00000117707	PROX1	-7.3174762	8.70E-37
ENSG00000228582	TAP2	-7.3245892	1.96E-18
ENSG00000165929	TC2N	-7.3355136	1.76E-07
ENSG00000137331	IER3	-7.3732967	8.18E-05
ENSG00000182132	KCNIP1	-7.3921851	2.62E-10
ENSG00000253293	HOXA10	-7.4820522	1.34E-77
ENSG00000115194	SLC30A3	-7.5100126	5.20E-10
ENSG00000164099	PRSS12	-7.5250767	1.38E-08
ENSG00000204520	MICA	-7.5385013	4.42E-18
ENSG00000186867	QRFPR	-7.5498146	3.18E-06
ENSG00000250722	SEPP1	-7.5934274	5.71E-29
ENSG00000143867	OSR1	-7.6025464	3.49E-19
ENSG00000120586	MRC1	-7.681202	1.67E-32
ENSG00000269155	AL009178.1	-7.7117211	3.29E-16
ENSG00000170323	FABP4	-7.7373654	9.15E-18
ENSG00000223463	HLA-H	-7.7437581	6.12E-09
ENSG00000150471	LPHN3	-7.8735277	9.70E-05
ENSG00000183748	MRC1L1	-7.8816512	1.90E-65
ENSG00000135218	CD36	-7.9010294	4.69E-26
ENSG00000134259	NGF	-7.9565077	1.51E-11
ENSG00000267823	TIMM17B	-7.9577993	2.26E-30
ENSG00000114115	RBP1	-8.0366384	1.72E-12
ENSG00000140563	MCTP2	-8.0889792	4.32E-09
ENSG00000007237	GAS7	-8.0914967	3.06E-10
ENSG00000186998	EMID1	-8.1196152	3.59E-13
ENSG00000268151	ARMCX2	-8.1560443	2.20E-17
ENSG00000224608	HLA-B	-8.1942167	2.87E-05
ENSG00000256618	MTRNR2L1	-8.3254523	2.69E-06
ENSG00000182752	PAPPA	-8.3334463	1.05E-46
ENSG00000096696	DSP	-8.4113649	8.63E-12
ENSG00000228299	HLA-C	-8.4221572	5.85E-18
ENSG00000156127	BATF	-8.4759901	2.39E-05
ENSG00000122679	RAMP3	-8.5143602	3.99E-10
ENSG00000230456	DDR1	-8.5144645	8.09E-32
ENSG00000204525	HLA-C	-8.5297381	6.69E-14
ENSG00000240990	HOXA11-AS	-8.6674816	7.67E-30
ENSG00000145681	HAPLN1	-8.7748477	9.43E-07
ENSG00000228964	HLA-B	-8.7980087	8.23E-06
ENSG00000196126	HLA-DRB1	-8.9595558	1.77E-07
ENSG00000140022	STON2	-8.9827637	2.92E-17
ENSG00000154330	PGM5	-8.9964383	2.70E-08
ENSG00000162494	LRRC38	-9.3085318	6.11E-08
ENSG00000047457	CP	-9.9996421	4.60E-09
ENSG00000162493	PDPN	-10.027225	1.21E-89
ENSG00000005073	HOXA11	-10.099628	2.37E-60
