# Supplementary material for: KSHV infection of endothelial precursor cells with lymphatic characteristics as a novel model for translational Kaposi’s sarcoma studies
Source: PLoS Pathog. 2023 Jan 23;19(1):e1010753. doi: 10.1371/journal.ppat.1010753 (PMC9894539; doi:10.1371/journal.ppat.1010753)
Supplement: S2 Table — (XLSX) [file ppat.1010753.s010.xlsx]

## Sheet: Tuohinto et al. S2 Table
Supplemental Table 2. Shared differentially expressed genes between KSHV-infected lymphatic ECFCs 48h and 7d post infection.
Gene	logFC 48hpi	log2FC 7dpi	FC up/down
OIT3	3.6948	9.35005	1
A2M	4.56516	8.93629	1							FC < 0 in both = -1
PCSK6	2.0643	7.51999	1							FC > 0 in both = 1
SLC6A17	1.19479	7.39964	1							FC > 0 & < 0 = NA
RCAN2	6.34373	7.27819	1
KCNN2	2.8321	7.01509	1
AKAP6	2.75992	6.78616	1
CD14	2.80814	6.61615	1
CD200	1.98401	6.56368	1
MMP1	-1.2978	6.30186	NA
PCDH17	2.83318	6.13418	1
ADAMTS1	2.19732	6.10133	1
SHC4	5.67294	5.98678	1
PI16	1.62096	5.96358	1
BCL2A1	-2.70452	5.75347	NA
PEG3	2.2903	5.63323	1
ARNT2	1.57493	5.54421	1
OACYLP	7.43912	5.5337	1
TGFB3	3.22801	5.40407	1
LIPG	1.82299	5.28042	1
RNF144A-AS1	1.30576	5.2385	1
BAALC	6.88574	5.20228	1
ADAMTS4	2.32138	5.16146	1
IL6	2.02163	5.12574	1
PMCH	3.02237	5.12266	1
SIPA1L2	1.31679	5.09549	1
KIF19	5.28074	4.97561	1
SOCS3	4.93978	4.85617	1
RCAN1	2.86971	4.8121	1
CLDN1	-3.06675	4.6577	NA
CA2	2.37161	4.65269	1
ADCY1	1.4175	4.6482	1
BCRP3	2.12261	-4.64126	NA
LINC00520	1.85357	4.61622	1
SNTB1	1.85396	4.58881	1
FAM107A	1.88702	4.56323	1
SYN1	4.13513	4.48686	1
SLC16A7	1.06181	4.46025	1
CP	5.08375	4.43381	1
ADAMTS9	2.6309	4.41545	1
FAM222A	1.12412	4.39247	1
KCNJ2	3.9041	4.37217	1
SOCS1	2.58026	4.36091	1
C1R	2.70128	4.29893	1
RIMS1	-1.83763	-4.26724	-1
RAB3C	1.65792	4.11366	1
TMEM56	2.88553	4.10322	1
EGR3	3.51837	4.08505	1
IGFBP1	4.14329	4.02809	1
PKD1L1	2.34701	3.93178	1
KIT	-1.6354	3.91342	NA
RASD1	1.47116	3.90111	1
GEM	-1.57155	3.89092	NA
ERVFRD-1	-2.63122	-3.87031	-1
COL8A1	-1.50859	-3.84982	-1
ENKUR	2.11315	3.79867	1
ABI3BP	-1.14962	-3.70778	-1
OASL	3.82071	3.66968	1
GPR3	1.8733	3.64896	1
NCALD	1.38398	3.61733	1
DACT1	3.32924	3.49447	1
SERPINB3	4.86694	3.49272	1
APOL4	1.14995	3.49044	1
ABLIM2	3.58447	3.48962	1
FRMD3	2.60012	3.48327	1
DOCK8	0.578265	3.45541	1
NR4A3	3.28697	3.40242	1
SLC26A9	2.43978	3.39076	1
GDF7	-2.10112	-3.38871	-1
KLHL6	1.07389	3.35604	1
PLAT	1.13571	3.34662	1
GNG10	0.536093	3.34571	1
MFAP2	-0.66145	-3.29535	-1
TESC	2.22772	3.24185	1
IFIT1	1.04984	3.22	1
PNP	1.17684	3.20729	1
GPR85	2.1356	3.20212	1
TNFSF15	-1.11671	-3.18523	-1
NRGN	2.17022	3.16303	1
C6orf141	-0.841739	-3.14247	-1
TMEM2	1.78445	3.12409	1
F3	1.26426	3.11736	1
DUSP8	-0.878917	3.102	NA
OSR1	1.78604	3.09889	1
B3GALT2	-4.39333	-3.0664	-1
PSTPIP2	-0.789017	3.06078	NA
IRS2	-0.742215	-3.03434	-1
SERPINB1	1.71933	3.02522	1
ARL11	1.27692	3.01965	1
SEMA7A	1.5123	3.01288	1
SPRED3	0.981152	3.01081	1
PDPN	0.998896	3.00307	1
CYP4X1	-1.54397	-2.99225	-1
BHLHE40	0.813289	2.99041	1
DAAM2	-2.13723	-2.97119	-1
STRIP2	1.28497	2.94978	1
AQP3	1.25472	2.94113	1
SPRY4	1.14222	2.93141	1
HABP2	4.83183	2.91813	1
NDRG1	1.15188	2.90886	1
IMPG2	1.60764	2.90152	1
AC002480.3	1.63732	2.89227	1
RGS2	1.30306	2.87371	1
PDGFRA	3.12608	2.86809	1
JAK3	1.66741	2.86197	1
NMNAT2	2.14655	2.83459	1
PHEX	1.37107	2.81571	1
TGFA	-1.22762	-2.80813	-1
PCDH12	2.34895	2.80077	1
SLC46A3	1.0223	2.79971	1
DCLK1	-1.2494	-2.79728	-1
TTC39A	1.42898	2.79062	1
CNKSR3	1.18986	2.75609	1
TNFSF18	-1.14107	2.73713	NA
LYPD5	1.20757	2.7237	1
NAP1L2	1.11778	2.72153	1
GJA4	-2.23745	-2.7019	-1
TBXAS1	2.14589	2.69812	1
FCGR2A	1.83563	2.69717	1
APOLD1	0.627591	2.67874	1
NR4A1	2.80212	2.67105	1
LPAR5	1.84183	2.66382	1
RND1	1.80553	2.65567	1
EHD3	2.28444	2.65561	1
OLFM1	1.51949	2.64649	1
HAS3	-2.29622	-2.64563	-1
ETV5	0.470117	2.58483	1
HECW2	0.735385	2.58224	1
ETV4	1.01835	2.56259	1
FZD1	-1.27747	-2.56131	-1
NDRG4	-1.11944	-2.5011	-1
CD55	1.77996	2.49687	1
BATF3	2.82271	2.47551	1
NTN4	-0.79732	-2.47487	-1
TIMP1	2.85596	2.46329	1
RAB26	0.756981	-2.46297	NA
KCNMB4	2.7836	2.438	1
ASB9	0.724311	2.42624	1
TSPAN2	-1.41713	2.41941	NA
CCDC113	1.19799	2.39996	1
DTNA	-1.22041	2.38738	NA
GBP2	1.64467	2.38657	1
SERPIND1	-1.07445	2.36839	NA
C11orf96	1.67325	2.35124	1
HHIP	-0.983258	-2.35107	-1
GXYLT2	-1.66159	-2.35023	-1
SLC2A14	2.58517	2.3448	1
BDNF	-1.73139	-2.33654	-1
SCN3B	1.16884	2.31762	1
ARID5A	1.60675	2.31422	1
TMC8	0.921992	2.30991	1
RHOB	-0.759835	-2.29977	-1
AC147651.4	1.3568	2.2986	1
HLX	2.16626	2.29597	1
TRIB1	0.957696	2.28212	1
ADRB1	-1.36919	-2.26591	-1
TMEM14C	-0.313105	-2.26567	-1
SDC2	-1.53662	-2.23027	-1
RAET1E	2.02564	2.22574	1
SLC2A12	-1.47565	-2.22529	-1
DUSP5	1.36451	2.20389	1
MET	-0.552588	-2.20282	-1
AXL	-0.892745	-2.19936	-1
KAT7	0.876376	-2.17686	NA
ALDH6A1	0.539235	-2.16929	NA
PLEK2	-0.928821	2.16217	NA
ETS2	2.3004	2.15962	1
GCHFR	-0.794818	-2.1592	-1
CXCL6	-2.7164	2.15008	NA
ZNF385D	1.93415	2.14722	1
CPNE5	-1.21044	-2.14722	-1
SRPX2	-0.529432	-2.1459	-1
COL27A1	-0.405703	2.14562	NA
SLC12A8	1.02795	2.1381	1
DPYSL3	0.571959	2.13068	1
EMP3	-0.72907	-2.13046	-1
SPRY1	1.87222	2.12808	1
ELL2	0.867835	2.12629	1
NEXN	-0.965756	-2.11039	-1
MALL	0.895258	2.09921	1
ASRGL1	1.45946	2.08969	1
ITGB3	1.85545	2.07872	1
ZNF704	-1.05098	-2.06462	-1
ANKRD36BP2	-1.12685	-2.06232	-1
RNF144A	1.20178	2.06043	1
CHRNA1	-2.30949	-2.05671	-1
MYLK2	-1.12604	-2.05278	-1
METRNL	0.354857	-2.05273	NA
IFITM1	1.29918	2.04916	1
ARVCF	-1.06027	-2.04585	-1
INHBA	-0.873679	2.04297	NA
USP53	-0.486747	-2.04216	-1
GLDC	1.50286	2.04035	1
LAPTM4B	0.744489	2.03846	1
ADHFE1	0.572565	-2.03594	NA
SLC2A3	2.11278	2.02166	1
SEMA6A	1.50238	2.01821	1
LRRC6	0.986287	2.00836	1
IL4I1	-1.10006	2.00499	NA
COL12A1	1.25074	15.0248	1
STC1	3.34362	11.7777	1
HOXA5	0.642921	-1.99515	NA
WASF3	-0.499049	-1.98216	-1
HIF1A	0.893423	1.9796	1
RGS17	1.35837	1.97883	1
SNHG9	0.706402	1.97082	1
SSH1	0.406003	1.96781	1
FJX1	-1.03793	1.94968	NA
GGT1	1.32877	-1.94756	NA
CXADR	-0.959726	-1.94681	-1
HIPK3	0.731454	1.94512	1
ELL2P1	1.034	1.94095	1
BOK	-0.520342	-1.93598	-1
REEP6	0.754817	1.92287	1
IVNS1ABP	1.00757	1.91603	1
LBH	0.753428	1.91588	1
TUBB2A	-0.504807	1.91513	NA
TCTN3	0.402081	1.91485	1
EML6	1.61331	1.90774	1
GCKR	2.31201	1.90446	1
PDK4	0.899718	-1.90171	NA
CCDC81	-0.982943	1.90033	NA
NFATC4	-0.53963	-1.87468	-1
ABCA1	1.3419	1.87106	1
SYN3	3.76513	1.86817	1
IRF2BPL	1.99842	1.86362	1
WNK4	-0.74909	-1.86181	-1
TNRC18P1	4.44516	1.86141	1
HOXA6	0.752697	-1.85573	NA
DCBLD2	-1.60748	-1.84783	-1
STAT4	2.3196	-1.84699	NA
FZD8	-1.6504	-1.84538	-1
FLT1	1.93156	1.84391	1
ALCAM	-0.879013	-1.84232	-1
TRIM2	1.11439	1.83985	1
S1PR3	-1.41644	1.83895	NA
ZMYND15	1.50793	1.83451	1
ANGPTL2	0.99088	1.83313	1
TMEM70	1.40454	1.83265	1
LRRC17	-1.69079	-1.8285	-1
PRICKLE2	-0.719662	1.82585	NA
SLC44A5	-1.41384	-1.80806	-1
IL16	1.11928	1.80471	1
HTRA3	0.839295	1.80321	1
NR5A2	5.20243	1.80175	1
PMP22	0.851292	1.7985	1
RPS6KA5	0.565136	-1.79462	NA
DOCK10	-0.986601	1.78595	NA
ETS1	1.00841	1.77516	1
C1orf115	-0.37183	-1.76856	-1
GTDC1	-0.411911	1.76809	NA
LCAT	-0.780014	-1.76344	-1
EXOC3L2	2.0857	1.7615	1
FOSL2	0.535767	1.76008	1
CTPS1	-0.330313	1.75074	NA
CPM	0.682477	1.74975	1
PIK3CD	-0.792284	-1.74953	-1
AJUBA	-0.761615	-1.74759	-1
IFITM3	0.91078	1.73629	1
LRG1	1.72348	1.73325	1
BTBD19	-0.665686	-1.73265	-1
PAPLN	-1.02182	-1.72588	-1
SBNO2	0.891809	1.71356	1
OLFML3	-2.71333	-1.70916	-1
ITPRIP	0.5035	1.70432	1
SORBS1	0.895235	1.7031	1
ACHE	-2.2103	-1.70235	-1
RBKS	1.27234	1.69848	1
TNFAIP3	-0.841605	1.68464	NA
BIRC3	-1.27244	1.68323	NA
DDR2	3.61283	1.6832	1
RALGPS2	-0.445968	-1.68049	-1
FGF2	-0.724855	-1.67789	-1
TUBB3	0.655322	1.67367	1
NR4A2	0.924108	1.67021	1
ADAM8	-1.24896	-1.65893	-1
HK2	0.645523	1.65857	1
TLE2	-0.784286	-1.65363	-1
MYL9	-1.74534	-1.64566	-1
PRKACB	-0.488369	-1.64383	-1
TGFB1I1	-1.30002	-1.63985	-1
THSD4	-0.867426	1.63851	NA
PDE5A	-1.50643	-1.63812	-1
LMO7	-0.868972	-1.63491	-1
IL18BP	2.24622	1.63338	1
PURG	-0.834468	-1.62871	-1
MAP2	-1.27421	-1.62717	-1
INSR	0.879574	1.62699	1
C7orf61	0.915909	-1.62658	NA
LMNB1	0.907204	1.62347	1
ZNF581	0.552048	-1.62046	NA
SH3TC2	0.855485	1.6146	1
CXCL16	1.88929	1.61445	1
PIK3IP1	-0.703141	-1.60809	-1
C8orf82	-0.358178	-1.60499	-1
SEMA3E	2.3043	1.60482	1
PIP4K2A	0.867374	1.60084	1
ST8SIA4	1.86051	1.59635	1
CSRNP1	0.487686	1.5854	1
FNIP2	1.40127	1.57942	1
CD93	0.776539	1.57904	1
SNHG15	0.565714	1.57338	1
FSTL3	-1.45732	1.55926	NA
COMMD7	-0.369719	-1.55581	-1
TPM1	-1.58693	-1.54734	-1
METTL1	0.49381	1.54652	1
VIM	-0.423737	-1.53585	-1
PTGIS	-1.59103	-1.53541	-1
AOC3	2.68838	1.53449	1
BST1	-0.732687	-1.53052	-1
SLC45A3	-0.605002	-1.51918	-1
HERC5	1.03201	1.51379	1
PCDHB2	0.784001	1.51359	1
TLR1	-0.827632	1.51272	NA
CBLB	2.70519	1.5111	1
PTMS	-0.51855	-1.51022	-1
ROR1	-1.32867	1.50977	NA
KCNJ2-AS1	1.7033	1.50298	1
DNAH14	-0.539562	1.49969	NA
AP3M2	0.403545	1.49655	1
SRPX	0.617661	-1.48686	NA
PDLIM2	-0.485828	-1.48233	-1
RHOF	-1.18253	-1.4807	-1
OTUD1	1.19236	1.48056	1
CCL2	-1.31561	1.46435	NA
UAP1L1	-0.514232	-1.46299	-1
HES2	-0.614744	1.46245	NA
PLS1	-1.30804	1.46173	NA
PLEKHG4	-0.998936	-1.45937	-1
NOLC1	0.30114	1.45684	1
SMOX	0.597479	1.45623	1
PCDHB9	1.03948	1.45278	1
SLC2A9	1.71031	1.4526	1
POU2F2	-2.03728	-1.45179	-1
FRMD6	-1.37373	-1.44735	-1
IGBP1	0.42278	-1.44403	NA
IFITM2	0.699214	1.43797	1
NUPR1	-1.85703	-1.43791	-1
HHIP-AS1	-0.63693	-1.43656	-1
NUAK1	0.485391	-1.43647	NA
RAPGEF4	1.81237	1.43132	1
ANKRD44	-0.867813	1.4309	NA
FAM110D	1.31034	-1.42758	NA
RALGAPA2	1.44722	1.42337	1
BCL3	0.879227	1.42127	1
STK38L	-0.433804	-1.41852	-1
THBS1	-0.585193	-1.41704	-1
PPP1R3B	-0.344251	-1.41606	-1
TRMT61A	0.396515	1.41424	1
EIF4BP6	0.458673	-1.41024	NA
LRRC8B	0.712656	1.40682	1
DUSP6	0.516083	1.40226	1
GJC2	-1.06647	-1.3984	-1
AMOTL2	-0.48218	-1.39204	-1
KRT8	-0.384682	-1.3905	-1
PDGFC	-1.03871	-1.38748	-1
STOM	1.51198	1.38125	1
MYCBP	0.535421	1.37867	1
SEMA4B	-0.680858	-1.37839	-1
SLC26A6	0.75265	1.37615	1
MYL6B	-0.35643	-1.37604	-1
BMP2	1.91995	1.37551	1
CNTNAP3	0.733245	-1.37536	NA
KCTD12	-1.30921	-1.37466	-1
RAB20	0.817703	1.37445	1
KSR2	-1.26219	-1.37401	-1
IFIT3	0.94561	1.37267	1
PYROXD2	-0.569965	-1.36806	-1
ARHGEF28	-0.643681	-1.36731	-1
BCL6	1.85457	1.36715	1
OSBPL1A	-0.363509	1.36487	NA
CATSPER1	1.19918	-1.35854	NA
NNMT	1.17075	1.35769	1
EPS8L1	-1.10354	-1.35594	-1
CD274	-1.61711	-1.34966	-1
DGKD	1.09821	1.34897	1
HIC1	0.536353	1.345	1
SETD6	-0.599333	-1.34437	-1
AKAP13	0.395348	1.34362	1
NLRC3	-1.26421	-1.33772	-1
HOXB4	1.13454	1.33708	1
MFAP3	0.544917	1.33587	1
ACE	0.767818	-1.3356	NA
NCEH1	-0.76808	1.32717	NA
MMP19	-1.56518	1.32546	NA
MIDN	0.813221	1.32423	1
B3GNT5	-0.494188	1.32304	NA
FOSL1	-0.796483	1.32033	NA
ITM2B	1.35327	1.31711	1
SMAD6	0.563982	-1.31482	NA
NXT1	0.530583	1.31238	1
DICER1	0.481901	1.31016	1
PLSCR4	-0.790864	-1.30992	-1
RNF122	0.784502	1.30777	1
GPX3	2.34568	1.30574	1
POLR3G	-0.411493	1.3042	NA
NPC1	0.648048	1.29744	1
USHBP1	-0.677282	-1.28918	-1
SLC9A9	1.12173	1.28533	1
EIF4B	0.476119	-1.28467	NA
HIPK2	0.973137	1.27566	1
TSPAN15	0.591584	1.26872	1
ACBD7	1.04851	-1.26779	NA
SYNE1	-0.646257	1.26215	NA
ATP1B1	-0.736657	1.26052	NA
ZDHHC2	-0.46407	-1.25983	-1
TNFRSF21	-0.960949	-1.25664	-1
EIF4BP7	0.471256	-1.25663	NA
KANSL1L	-0.498691	-1.25553	-1
BACH1	0.389083	-1.25504	NA
FRMD5	-1.07009	-1.25335	-1
ACSL4	-0.434408	1.25155	NA
TCP11L2	1.08363	-1.25115	NA
PLLP	-1.88153	-1.24981	-1
CX3CL1	-3.88195	-1.2485	-1
IZUMO4	0.716987	-1.24769	NA
SFMBT2	1.96085	1.24754	1
CORO2B	-1.13306	-1.2458	-1
TMEM44	-0.357896	-1.24242	-1
C10orf128	2.19212	1.23777	1
NOA1	0.32582	-1.23597	NA
PTGS2	-1.02226	1.23408	NA
EXTL2	-0.747934	-1.2331	-1
PRNP	-0.612427	-1.23166	-1
UBR3	-0.553082	-1.22294	-1
TUBA1B	-0.592095	1.22162	NA
PARP9	0.752862	1.22064	1
IFI27	1.53516	1.21918	1
RAC2	-0.523352	-1.21611	-1
PPP1R13L	-0.968464	-1.21435	-1
PPM1L	1.0946	1.21407	1
OAF	0.710731	1.21319	1
CCDC102A	-0.929152	-1.21063	-1
JUNB	1.33857	1.20927	1
C2orf88	-1.00567	-1.2066	-1
FGF1	-3.93428	-1.20541	-1
HMOX2	-0.758718	1.20226	NA
NABP1	0.981631	1.20184	1
HGF	3.08425	1.20091	1
KRT7	-0.929449	-1.20003	-1
EXOSC5	0.516152	1.19938	1
DDX60L	-0.626551	-1.19922	-1
CEP170	-0.534011	1.19107	NA
KLHL23	-0.657656	-1.18745	-1
PVR	-0.676137	1.18615	NA
ARHGEF37	-0.643762	-1.18027	-1
SNRPA1	-0.346058	1.17893	NA
PRKCD	-0.474415	-1.17508	-1
NBEA	0.706202	1.17492	1
SPARCL1	4.10722	1.17201	1
EPS8L2	-0.924794	-1.17174	-1
MPP6	-0.446234	-1.17155	-1
PEAR1	-0.300384	-1.17032	-1
ENC1	-1.30846	1.16297	NA
PDE2A	1.02518	-1.16218	NA
OSBPL3	0.662279	1.16204	1
CERCAM	-0.542496	-1.16189	-1
SYNM	0.640237	1.16189	1
PPAT	0.349613	1.16162	1
MALAT1	0.652396	1.1608	1
DNASE1L3	2.69672	-1.16064	NA
IDH3A	0.370959	1.15579	1
FOXP4	-0.455888	-1.15517	-1
AMIGO2	-0.941352	-1.15138	-1
CISD1	0.32104	1.14831	1
GPR4	-1.08023	1.14736	NA
CH25H	1.02525	1.14558	1
CNN2	-0.508973	-1.14496	-1
RRAS	-0.821334	-1.1442	-1
MATN3	-0.883524	-1.14116	-1
VPS51	0.381622	-1.13929	NA
SP110	0.728347	1.13738	1
FAM110A	-0.738177	-1.13418	-1
LPAR6	0.586091	-1.12782	NA
PTPRK	-0.589555	-1.12779	-1
GBE1	-0.342223	1.12435	NA
TBX18	-0.595768	-1.12433	-1
RPL13AP5	0.290395	-1.12393	NA
PRUNE2	0.559247	1.12369	1
CITED2	0.580501	1.12316	1
SLC35F2	-0.838065	-1.12287	-1
TNFRSF4	-2.33398	-1.12263	-1
EIF3L	0.436452	-1.12214	NA
PGM5P2	-0.896621	-1.121	-1
DLL4	1.67573	1.11808	1
LINC00323	0.987341	-1.11521	NA
FBN1	-0.629835	-1.11271	-1
SLC43A3	-0.439188	1.10994	NA
TUBA1C	-0.568139	1.10898	NA
SH3D19	-0.424515	-1.1089	-1
SLC36A1	-0.743467	1.10824	NA
TUBA1A	-0.71484	1.10673	NA
SLC35G2	0.546328	1.10566	1
SULF2	0.718516	1.10041	1
SPTBN5	-0.677705	-1.09894	-1
NT5DC3	-0.441217	-1.09833	-1
ZFPM2	-0.771408	-1.0981	-1
SDF2L1	0.532965	1.09315	1
PPP2R5E	0.442182	1.0925	1
EPB41L5	-0.577823	-1.09217	-1
MYO18A	0.792812	1.09094	1
PRR7	0.447026	1.09028	1
TGFBR3	0.660019	1.08934	1
PIK3C2A	0.831255	1.08765	1
LRRC32	0.683228	1.08586	1
KITLG	-0.802594	-1.08524	-1
FLRT2	-0.651268	-1.08453	-1
AACS	-0.330929	-1.08325	-1
MOSPD1	1.07629	1.08165	1
GAS5	0.333769	-1.08104	NA
CBLN3	-0.775622	-1.08058	-1
MYO10	-0.545269	-1.07804	-1
FAM84B	-0.674876	-1.07734	-1
ANKRD55	2.7612	-1.07516	NA
YPEL3	0.382037	-1.07308	NA
IPMK	0.767822	1.07127	1
MZT2A	0.287421	-1.07067	NA
DAPK2	-1.17764	-1.07061	-1
PLK2	-0.732612	-1.06874	-1
TEF	-0.501686	-1.06824	-1
PDCD1LG2	-0.898617	1.06764	NA
ADM5	1.24838	1.067	1
FBLIM1	-0.755349	-1.06423	-1
MDN1	0.342477	1.06348	1
CCNJ	-0.52111	-1.06142	-1
TNS3	-0.85815	-1.06084	-1
TMSB4X	-0.286837	-1.06036	-1
GPX8	0.445267	-1.06033	NA
CDKL1	0.574142	1.0584	1
EGFR	-0.881088	-1.05688	-1
DPP4	0.660263	-1.05541	NA
C15orf54	0.45114	1.0547	1
MTRR	0.401923	1.05451	1
LRIG1	-1.05135	-1.05325	-1
MAP4K4	0.668508	1.05312	1
LETMD1	0.489037	-1.053	NA
HTR2B	-3.4608	1.0498	NA
NR3C2	-0.717887	-1.04813	-1
GNG12	-0.619003	-1.04812	-1
STAT5B	0.582569	1.04788	1
ITGBL1	-1.08621	-1.04777	-1
NAMPT	1.28519	1.04356	1
RRM2B	0.364267	1.0433	1
ACAT2	-0.908497	-1.04328	-1
HSD17B11	0.67432	-1.04113	NA
CDA	-1.50048	-1.03924	-1
RPL13A	0.304755	-1.03771	NA
ARHGEF15	0.476302	1.03708	1
MAP4K2	-0.508633	-1.03636	-1
CCDC74B	1.37918	-1.03334	NA
OSMR	0.717197	1.02831	1
PICALM	0.31772	1.02639	1
RND3	-0.803183	-1.02172	-1
ATP11C	0.628444	1.02071	1
BMF	0.865543	-1.0205	NA
RPL12	0.313302	-1.01948	NA
LIMA1	-0.939887	-1.01864	-1
RPL14P1	0.364008	-1.0144	NA
TIFA	-0.695269	-1.01357	-1
NACAD	-0.721714	-1.01134	-1
SERPINB8	-0.352264	1.01129	NA
RPL28	0.401448	-1.0106	NA
PLA2R1	-0.386136	-1.01009	-1
TNFAIP8L1	-0.282754	-1.00777	-1
WDR74	0.392353	1.00773	1
RPL14	0.301399	-1.00765	NA
AVIL	0.664544	-1.00468	NA
TMTC4	0.843765	1.00373	1
GFM1	0.412448	1.00322	1
PNPLA2	0.558365	-1.00214	NA
LGALS1	-0.499358	-0.998799	-1
PLVAP	2.04548	0.99868	1
FLCN	-0.417017	-0.997568	-1
ERCC1	-0.635692	-0.995214	-1
ATP1B3	0.685677	0.994496	1
RTN2	-0.445162	-0.994159	-1
CEBPZ	0.296639	0.992748	1
TADA3	-0.387973	-0.992731	-1
KLHDC9	0.754414	-0.990465	NA
EDN1	-0.765207	-0.988845	-1
LIMD2	-0.372349	-0.988129	-1
SLC25A4	-0.437022	0.986118	NA
NUDT14	-0.316406	-0.985809	-1
ADAMTS6	-0.481945	0.97898	NA
CAMLG	0.392012	-0.978601	NA
MICAL1	-0.556929	-0.976202	-1
TPM4	-0.456405	0.974566	NA
CABLES1	-0.697683	-0.97127	-1
DUSP23	1.39622	0.971232	1
TM4SF1	1.06766	-0.969474	NA
ARHGDIB	-0.654202	-0.969137	-1
VAT1	-0.341087	-0.96867	-1
AHDC1	-0.400519	-0.965351	-1
ZNF442	0.814423	0.965109	1
NDST1	0.369655	0.96067	1
TMEM208	0.401659	0.960397	1
ARSE	-0.605353	-0.958365	-1
CMSS1	0.630457	0.957204	1
ANXA3	-1.65816	-0.957077	-1
DIAPH2	0.997888	0.956772	1
USP31	-0.43027	-0.956492	-1
ROM1	0.919253	-0.95343	NA
CTGF	-0.733888	-0.950742	-1
NOP56	0.281397	0.948166	1
RASGRP3	1.25628	0.946081	1
DNAJB11	0.878295	0.94472	1
PAWR	-0.837153	-0.944578	-1
DCHS1	-0.454268	0.94311	NA
C2CD4A	3.1105	0.942954	1
KAT2B	-0.628005	-0.942645	-1
ABCA11P	0.817766	0.936329	1
FADS3	-0.614246	-0.932939	-1
CTH	0.944668	0.932044	1
SPSB1	0.691612	0.926896	1
RPL7	0.383799	-0.926188	NA
TUBB4B	-0.404632	0.926149	NA
PPP2R5A	0.891835	0.92551	1
ATP9A	-0.535193	-0.925129	-1
RPL10A	0.28822	-0.921767	NA
PDE4D	0.430357	0.921119	1
TCF4	0.446477	0.920469	1
RPS5	0.404539	-0.919674	NA
GRPEL1	0.459447	0.918992	1
SMS	-0.448382	-0.916577	-1
BCAT2	-0.329732	-0.91508	-1
EXOC6	-0.785604	-0.914195	-1
FAM83G	-0.977007	-0.911595	-1
PCSK5	0.763885	0.910698	1
MEF2C	0.964903	0.908819	1
PIK3R1	1.37921	0.908121	1
MPV17L2	0.448044	0.908095	1
FAM196B	-1.05146	-0.906205	-1
RPGR	0.91614	0.905947	1
NALCN	-0.777489	-0.905721	-1
LAMC1	-0.458957	0.903151	NA
ACP5	3.82577	0.903104	1
SLC25A6	0.408515	-0.902484	NA
ARPC5L	0.270701	0.898848	1
MAP3K8	1.53973	0.895722	1
FAR2	-0.610369	-0.893678	-1
FILIP1L	-1.36273	-0.892437	-1
TJP2	-0.533684	-0.890644	-1
EPB41L4A-AS1	0.424755	-0.890377	NA
ANGPTL4	-0.791235	0.88994	NA
SOCS2	0.557769	0.888932	1
PABPC1	0.463757	-0.888142	NA
LYRM1	0.9634	0.888084	1
RPL4	0.315321	-0.886946	NA
TCF7L1	-0.558889	-0.885934	-1
FGFR1	-0.449214	-0.884006	-1
FADS2	-0.715713	-0.881396	-1
P2RX7	-1.35728	-0.880541	-1
RPL4P4	0.330916	-0.880043	NA
CHCHD7	0.622025	0.879998	1
TNFRSF25	-0.489265	-0.879582	-1
EPB41L3	-0.888631	0.877394	NA
STYK1	-0.478397	-0.875901	-1
UBE2J1	1.28416	0.875532	1
IFT43	0.442568	0.872921	1
UBXN1	0.289607	-0.87233	NA
TSKU	0.383034	0.869296	1
TGFB2	-1.56235	-0.869218	-1
PITPNC1	0.55595	0.866913	1
HOMER3	-0.967513	-0.866479	-1
SIAE	0.510005	0.865455	1
TRIM16	-1.39081	-0.864636	-1
SERPINB9	0.498218	0.863157	1
RPL5	0.468995	-0.862851	NA
MARCKS	-0.692138	-0.860738	-1
KLHL2	0.430593	0.860446	1
TAGLN	-3.25057	-0.858492	-1
DENND5B	-0.787261	-0.858463	-1
HOXA-AS3	0.851639	-0.852805	NA
CD34	-0.696278	-0.852022	-1
APEH	-0.550384	-0.849762	-1
USP54	-0.827205	0.849228	NA
MYOM1	-1.21712	-0.84895	-1
ITSN1	-0.479705	-0.848571	-1
LRRTM2	1.44801	-0.847853	NA
LINC00339	0.452768	-0.847699	NA
PSAT1	-0.509575	0.847173	NA
C11orf68	-0.606922	-0.844752	-1
GLS	-0.61823	-0.837578	-1
PIGA	0.645273	0.836138	1
FBXL2	-0.523246	-0.834321	-1
PNPLA8	0.723154	0.832518	1
PLEKHB2	0.314095	0.829757	1
ANTXR2	0.361404	0.829599	1
YARS	-0.348414	0.829019	NA
RPUSD4	0.342875	-0.82752	NA
RPL6P27	0.524822	-0.824395	NA
MCU	-0.500537	-0.82412	-1
RAB23	-1.02008	0.824083	NA
PTPRF	-0.71736	-0.822756	-1
TMEM106A	-0.752454	0.8195	NA
FAM200B	-0.565306	-0.817775	-1
EBNA1BP2	-0.339392	0.816978	NA
SPRED1	0.38265	0.813924	1
CEBPD	2.1389	0.813751	1
SPATA6L	0.583797	0.813407	1
CEP68	0.466545	-0.813256	NA
CCDC121	-0.621664	-0.811571	-1
CYTH3	-0.442499	-0.811402	-1
DIAPH3	-1.29632	-0.804816	-1
UNC5B	1.71573	0.804122	1
RPL18AP3	0.305774	-0.803104	NA
PTPN1	-0.286966	0.80109	NA
FAM102A	0.57844	0.800518	1
PACSIN3	-0.52952	-0.800415	-1
PKN1	-0.398787	-0.79904	-1
PANX2	0.51664	-0.797916	NA
B4GALT6	-0.525763	0.797866	NA
RPS20	0.290841	-0.796339	NA
MTUS1	0.535998	0.794489	1
RPS15A	0.285273	-0.793773	NA
TLE3	0.468516	0.791563	1
CABP4	0.92856	0.79101	1
AGFG1	0.333444	0.790401	1
RNF152	-0.72692	-0.789343	-1
PROB1	0.794015	0.788489	1
UBE2W	0.467654	0.787706	1
NAT14	-0.412323	-0.787633	-1
PELI1	-0.307978	0.786928	NA
RPL15	0.267366	-0.782497	NA
HSPA5	0.657458	0.78245	1
DGCR8	0.365136	0.780287	1
MAP6	1.44517	0.779149	1
ZFP36	1.49127	0.777448	1
THSD1	-0.437955	-0.776352	-1
SVIL	0.858665	0.775655	1
RPL11	0.291714	-0.773538	NA
CHP1	0.395189	-0.770316	NA
LETM2	-0.427984	0.769901	NA
TMEM140	0.603781	0.769298	1
NOB1	0.365692	-0.768278	NA
LPIN2	-0.459946	-0.766491	-1
ASB1	-0.426697	-0.76646	-1
IL1R1	1.60608	0.765514	1
ARID5B	0.723504	0.764245	1
XPR1	0.268841	0.764133	1
HYI	-1.04369	-0.763901	-1
RPS21	0.272762	-0.763479	NA
HSPA2	-0.815982	0.763432	NA
B3GAT3	0.380253	0.760968	1
ABI2	-0.322019	-0.760111	-1
SCMH1	-0.284884	-0.758463	-1
ZFAND1	0.339364	-0.758188	NA
DTX3L	0.455054	0.756805	1
CHSY1	0.715485	0.755727	1
DANCR	0.48012	-0.753285	NA
EPB41L2	-0.462687	-0.752481	-1
FLNB	-0.618548	-0.75173	-1
WDR6	-0.251009	-0.74957	-1
EFNB1	0.943229	0.747476	1
RPL39L	-0.840407	-0.747149	-1
DCBLD1	-0.456869	-0.746394	-1
ZNF404	0.602732	0.745528	1
NPHP4	0.453258	0.742355	1
FSTL1	-0.635722	-0.739265	-1
ACTR3	-0.283478	0.738922	NA
ITPKC	1.4727	0.738506	1
KHDRBS3	-0.924056	-0.738328	-1
RHOJ	0.772602	0.73751	1
KLF9	0.430386	0.736856	1
HDAC1	0.422945	0.736769	1
ABHD14B	0.328877	-0.736723	NA
RPL18A	0.334769	-0.735721	NA
ERI1	0.34107	0.734771	1
ARHGAP23	1.06725	0.732394	1
FDFT1	-0.541534	-0.732095	-1
KCTD11	-0.716172	-0.731412	-1
RPS14	0.245157	-0.731394	NA
CEP57	0.467382	-0.730422	NA
TRAK1	-0.284752	-0.729332	-1
DLC1	0.439029	0.728707	1
NSA2	0.313535	-0.72393	NA
RAB21	0.299113	0.722101	1
CRY1	-0.413252	0.721987	NA
MPP3	-0.739808	-0.721737	-1
MFSD6	0.82568	0.720314	1
PKN2	-0.321454	-0.719774	-1
KCTD10	0.328331	0.71793	1
TLE1	-0.770912	-0.716976	-1
STAT3	0.492505	0.715854	1
RFFL	-0.422723	-0.714863	-1
NUDT16	0.704311	0.714597	1
RPL32	0.309598	-0.713663	NA
SLC12A2	-0.450032	0.71349	NA
FBXO31	0.346764	0.712977	1
TAX1BP3	-0.484932	0.710969	NA
NEGR1	-1.75591	-0.710397	-1
CADM4	-1.01986	-0.709393	-1
CHD3	-0.387444	-0.708322	-1
GAB1	0.401831	-0.70784	NA
DKK1	-1.73123	-0.705672	-1
MYL12B	-0.586126	-0.704781	-1
ICAM1	-1.54379	-0.704464	-1
METTL8	-0.328441	0.704371	NA
GIMAP2	0.567396	-0.702612	NA
MAGED2	-0.479107	-0.70204	-1
CLK1	0.423585	-0.701802	NA
MRVI1	0.918668	0.70129	1
EFCAB13	1.27185	0.698563	1
CST3	0.651146	0.698207	1
GPI	0.386178	0.695916	1
RPS16	0.270773	-0.694344	NA
CALCOCO1	0.328761	-0.694043	NA
RPL6	0.488195	-0.693507	NA
SLC25A28	0.478076	0.693305	1
SYNC	-0.726846	-0.693234	-1
CPLX1	1.4253	0.692467	1
EMP2	1.30519	0.691537	1
IL17D	-0.738818	-0.690608	-1
DCUN1D3	0.770802	0.690229	1
TTL	-0.43485	-0.686521	-1
NAAA	0.52735	0.686149	1
STMN1	-0.827058	-0.684213	-1
QARS	0.239393	-0.682167	NA
TNFRSF10C	0.454948	0.681064	1
BCL9L	-0.620947	-0.679673	-1
RPL37	0.423633	-0.679557	NA
SECTM1	2.21654	0.677794	1
HS2ST1	0.542488	0.677034	1
GPR176	-0.367111	-0.675944	-1
PCBD1	-0.354677	-0.674472	-1
CYB5A	-0.555928	0.673449	NA
CCNB1IP1	0.43556	-0.67227	NA
COL5A2	-0.766921	0.670877	NA
EMCN	0.9055	0.670645	1
ROBO4	-0.480987	-0.668594	-1
RPL22	0.309389	-0.668099	NA
SERPINE1	-1.1891	0.667717	NA
GBA2	-0.580993	-0.666303	-1
BTG3	-0.412771	0.665238	NA
PDGFA	0.476615	0.663524	1
DDX41	0.316432	0.660695	1
NCDN	0.333136	0.65936	1
AP5Z1	-0.303038	-0.658928	-1
RDX	1.17351	0.658175	1
AUH	0.502169	-0.656311	NA
TANK	-0.413392	0.65628	NA
EFNB2	1.19669	0.655923	1
TRAK2	0.364261	0.654611	1
CENPV	-0.515276	-0.654052	-1
UAP1	-0.529849	0.653917	NA
SLCO2A1	1.44212	-0.652955	NA
STX3	-0.336997	-0.652874	-1
LRRC59	-0.305342	0.651048	NA
DCAF6	-0.266204	-0.649747	-1
ALDH2	0.530415	-0.648503	NA
DDX49	0.359713	0.64716	1
IRF3	0.293911	0.646256	1
PLEKHJ1	-0.45875	-0.645526	-1
LACTB	-0.298681	-0.645478	-1
MTMR14	-0.359876	-0.645097	-1
CPQ	-0.347853	-0.64504	-1
EFEMP2	-0.792028	-0.644889	-1
MECR	0.367052	0.642234	1
PCGF5	-0.656242	-0.640935	-1
TPT1	0.432647	-0.640195	NA
OXA1L	0.2991	-0.639513	NA
TRAF3	-0.520733	0.639202	NA
ATP6V0B	0.546148	0.638837	1
STARD8	0.670338	0.638792	1
E2F7	-0.429045	-0.638671	-1
MIER2	-0.410713	0.638412	NA
ZNF217	0.460775	0.636845	1
FOXC2	-1.18316	-0.636413	-1
DPH5	0.415865	-0.63602	NA
PDE4DIP	-0.4801	0.634946	NA
CBY1	-0.343974	-0.634174	-1
NEK6	-0.398848	-0.633942	-1
GLRB	-0.928157	-0.633738	-1
FHL1	-0.786582	-0.632185	-1
TIAM2	-0.609579	0.631946	NA
AHCTF1	0.426816	0.631402	1
FAT4	0.378101	-0.630903	NA
LYNX1	0.811136	0.62958	1
CALCRL	1.39421	0.629455	1
GLRX	0.591947	0.627619	1
MPC1	0.556223	0.625396	1
ALG5	0.442111	0.625318	1
MAP1B	-0.385813	0.624461	NA
LTBP3	0.410894	-0.624424	NA
LACTB2	0.645929	0.624	1
PSMD2	-0.431904	0.623575	NA
ZCCHC6	0.420434	0.623457	1
RPL30	0.317917	-0.623204	NA
P2RX4	-1.1184	-0.622591	-1
VEZF1	-0.32255	-0.621842	-1
KRI1	0.404643	0.619087	1
IL32	-1.16657	0.6187	NA
SMARCE1	0.466868	-0.618474	NA
SPIN1	-0.378308	-0.61844	-1
CYYR1	1.80752	0.617343	1
KCNN3	0.823914	-0.617169	NA
BLMH	0.314783	-0.61689	NA
SPPL3	-0.319326	-0.614475	-1
RPS12	0.287876	-0.613761	NA
SIK2	-0.424936	-0.61325	-1
CTNNAL1	-0.617683	-0.613063	-1
RPL23	0.411728	-0.610249	NA
SKIL	-0.715092	-0.609743	-1
SNHG11	0.543652	0.609293	1
ZC3H7B	-0.913714	-0.603772	-1
TAL1	-0.35168	-0.603073	-1
ABR	-0.294647	-0.602942	-1
F2RL1	-1.74835	-0.602763	-1
DNASE1	-0.507147	-0.602305	-1
GNPDA1	-0.31347	-0.601981	-1
MGST2	0.806487	0.600765	1
ITPR2	-0.781909	-0.59914	-1
FAM53B	0.545624	0.59799	1
FGD4	-0.717775	-0.597949	-1
GNB4	0.319497	0.597574	1
ADAM9	-0.30486	-0.597323	-1
HDAC4	0.480297	0.596004	1
CXCL1	-1.70959	0.595858	NA
POLR3A	-0.373822	0.594461	NA
MST1	0.626481	-0.593029	NA
PDGFD	-0.873157	-0.592207	-1
CSRP1	-1.28704	-0.591918	-1
CALD1	-0.921237	0.591036	NA
HBEGF	-0.619282	0.590613	NA
EHD1	-0.719082	-0.590446	-1
ANKRD50	-0.508184	-0.589662	-1
RBMS3	-0.513673	-0.589475	-1
PITPNM2	1.07898	0.58881	1
AES	-0.327739	-0.588111	-1
SELL	2.17109	0.587707	1
CPNE2	-0.46676	-0.587439	-1
SACS	-0.758622	0.58673	NA
KHNYN	-0.345359	-0.584497	-1
COL4A1	-0.638198	0.583462	NA
BCL2L11	0.698581	-0.58142	NA
TRIP10	-0.376514	-0.580792	-1
FBXO33	0.465751	0.578322	1
RB1	0.359269	0.578203	1
ALS2CL	-0.936201	-0.576899	-1
MYEF2	-0.842311	0.575623	NA
CRELD2	1.39266	0.574188	1
IKBKE	-1.01413	-0.573466	-1
DDAH1	-0.410635	-0.572309	-1
ZNF721	0.322417	0.568722	1
FGFR1OP2	-0.365488	-0.567072	-1
MAGI1	0.74144	-0.564831	NA
RALA	0.39627	0.563702	1
SH3GL1	-0.502473	-0.562339	-1
NUDT4	-0.553842	-0.561193	-1
TBL1X	-0.512456	-0.557934	-1
ZNF286A	-0.451533	-0.55529	-1
NUMB	0.444974	0.552363	1
APOBEC3F	-0.570602	-0.551349	-1
TMC6	0.499202	0.550658	1
MON2	-0.250286	-0.549896	-1
CTSF	0.84631	-0.549242	NA
DAG1	-0.432849	-0.54791	-1
PRPF6	0.287819	-0.547683	NA
STK4	-0.327726	-0.545791	-1
C22orf34	-0.79086	-0.543834	-1
PAK4	-0.550684	-0.543534	-1
CMTM8	0.501482	0.54249	1
KDSR	0.437903	0.54236	1
MYO6	-0.483601	-0.541148	-1
TES	-0.579374	-0.540935	-1
FRMD8	0.577424	0.540402	1
STK17A	-0.414903	-0.538523	-1
CNN3	0.98192	0.535617	1
NEDD4	-0.678387	-0.535392	-1
SFXN5	0.529631	0.53418	1
OSGIN2	-0.82798	-0.534174	-1
CARD11	-1.3882	-0.533594	-1
COX14	0.358062	0.530984	1
RMND5B	-0.534446	-0.530807	-1
SMTN	-0.828971	-0.530195	-1
RAB5C	0.320678	0.530013	1
TMEM173	0.740003	0.529368	1
FAM122B	0.4364	0.529266	1
PXDC1	-0.569717	-0.526498	-1
HIVEP2	0.811848	0.525738	1
IGF1R	0.311013	-0.523134	NA
TEX264	0.671726	0.522387	1
TEAD4	0.729557	0.521973	1
PRKAG2	-0.376327	-0.521585	-1
LHFPL2	-0.325824	-0.519838	-1
MRPS27	0.288201	-0.519362	NA
SLC19A2	-0.578125	0.517893	NA
SLC12A4	-0.813177	-0.517667	-1
CAND2	-0.919683	-0.514615	-1
TRIP6	-0.375221	-0.514175	-1
TMEM164	-0.435912	-0.513404	-1
CFL2	-0.50792	-0.513181	-1
TIMM9	0.344823	-0.512756	NA
CHST7	1.0114	0.512445	1
WDR7	-0.472641	0.510928	NA
TM7SF3	-0.4915	0.509343	NA
PRRG2	-0.681238	0.509192	NA
EEF1B2P3	0.359811	-0.505406	NA
ZNF697	-0.588661	-0.504845	-1
PTX3	-0.712367	-0.504179	-1
COMT	-0.415938	-0.502169	-1
VCAM1	-2.78475	-0.501509	-1
BMPER	-1.68815	-0.498114	-1
RPL37A	0.333673	-0.497454	NA
PIGK	0.351874	0.497113	1
KIAA0040	0.878705	0.496931	1
WASF2	-0.39635	-0.496424	-1
CTNND1	-0.346441	-0.494829	-1
TSPYL4	-0.346038	-0.494817	-1
SHC2	-0.762933	0.49454	NA
NFKB1	-0.45528	0.492835	NA
ARHGAP10	-0.576821	0.49258	NA
CASKIN2	0.651424	0.491703	1
CTSD	0.590007	-0.490663	NA
TNFRSF10B	-0.396562	-0.489841	-1
PTPN21	-0.654242	-0.489015	-1
RAB13	0.398138	-0.488139	NA
LYRM7	0.332659	0.487734	1
CTNNB1	-0.330381	-0.487611	-1
PCBP4	-0.396078	-0.487342	-1
FANCC	-0.528313	-0.4872	-1
LRIG3	-0.797255	-0.486955	-1
PNRC1	0.449495	-0.486729	NA
WEE1	-0.540317	-0.486726	-1
FBLN7	0.538265	0.486287	1
FAU	0.254466	-0.485299	NA
SLC37A3	-0.579594	-0.484727	-1
IRF2	0.395203	0.483958	1
EPOR	-0.534779	-0.482766	-1
NOL8	0.321106	0.481877	1
IPO9	-0.508586	-0.479778	-1
ADAMTS10	-0.8469	-0.479354	-1
BFSP1	-0.543486	-0.479039	-1
SLFN11	-0.63848	-0.477626	-1
ARPP19	-0.341973	-0.476579	-1
PLXNA2	-0.558057	0.476078	NA
TIMM8B	-0.325114	0.475585	NA
ID1	0.511705	-0.475422	NA
RRAS2	-0.805894	-0.474845	-1
MSRB1	0.401683	-0.472701	NA
LMBR1	-0.471837	-0.471494	-1
NFE2L3	-0.872596	-0.470809	-1
OCIAD2	-0.988776	-0.470777	-1
PABPC4	0.371943	-0.467591	NA
GRB10	-0.38656	-0.466554	-1
GUSB	0.378369	0.465621	1
NEAT1	0.583732	0.465608	1
KLHL24	0.45657	-0.463099	NA
HSP90B1	1.21623	0.461396	1
PRKCSH	0.266818	-0.460513	NA
NPDC1	0.508954	-0.460321	NA
MAGI3	-0.580646	-0.459643	-1
ABCC1	-0.37015	-0.459251	-1
SEMA3A	-0.531823	0.458641	NA
APPL2	-0.809209	-0.458434	-1
FZD4	-0.381568	-0.457662	-1
ATP2B1	0.406173	0.456799	1
ARMC9	-0.573974	0.45632	NA
TRIM5	-0.448555	-0.45532	-1
IQCG	0.603355	0.455112	1
TEK	-0.385785	-0.455032	-1
PUS3	0.473922	0.454304	1
CLIP4	-0.549702	0.454091	NA
SERTAD2	-0.541577	-0.453638	-1
SDC3	-0.790521	-0.453295	-1
TMEM14B	-0.385422	-0.452639	-1
STEAP3	0.50792	0.452081	1
DDX58	-0.544379	0.451772	NA
SMARCA5	0.24215	0.451096	1
CYB561	0.613009	-0.450738	NA
METTL17	-0.33387	-0.450701	-1
CDC42EP1	-0.364949	0.449284	NA
LZTFL1	0.440038	-0.449083	NA
GCAT	0.453987	-0.448319	NA
AATK	-1.20475	-0.447334	-1
ADAMTSL3	0.48433	-0.446339	NA
ESYT1	-0.331061	-0.444796	-1
TRIB3	-0.588841	0.444492	NA
POFUT1	-0.284462	-0.442157	-1
ZBED3	-0.482638	-0.440402	-1
PHTF1	-0.327502	-0.440041	-1
CASC4	-0.252436	-0.439573	-1
SNHG14	0.421781	0.43765	1
CRIM1	-0.758307	-0.437304	-1
ATP13A1	0.286257	0.436535	1
GK5	-0.38891	0.435696	NA
JAZF1	-0.624572	0.43561	NA
KIAA0586	0.359209	0.435335	1
MGLL	-0.595097	-0.434479	-1
TLN1	-0.453173	0.434407	NA
KLHL29	-0.524685	0.432771	NA
ZCCHC17	0.248272	0.432531	1
TCP1	0.254431	0.432345	1
SMAD9	0.450401	-0.431632	NA
GIMAP8	1.12339	-0.430089	NA
RASSF4	0.728835	-0.429849	NA
RIPK2	-0.899229	-0.429107	-1
INO80C	-0.498437	-0.429101	-1
UTP14A	0.357553	0.428833	1
MT2A	0.556103	0.427796	1
ZNF469	-1.01965	-0.427602	-1
STAP2	-1.03772	-0.427024	-1
CLTB	-0.641643	0.426666	NA
SEC11C	0.527495	0.424379	1
CUL7	-0.35948	-0.423926	-1
DSTN	-0.315182	0.421343	NA
NLE1	0.375805	0.420474	1
SKA2	-0.464675	-0.420409	-1
IFI16	0.688586	0.419549	1
VEZT	-0.320526	-0.418866	-1
PLEKHF1	0.986227	0.418542	1
LAPTM5	0.513275	0.41846	1
STX2	-0.306719	-0.417763	-1
ALG14	-0.422296	0.417763	NA
LSS	-0.648345	-0.417688	-1
C6orf120	-0.402876	-0.417267	-1
VGLL4	0.306361	0.416512	1
DESI2	-0.276841	-0.415011	-1
TTYH3	-0.326009	-0.414222	-1
BLVRB	-0.411649	-0.412838	-1
TYMP	-0.800022	-0.412756	-1
TRIM38	0.613191	0.412449	1
SLC20A2	-1.14035	0.412168	NA
PALLD	-0.452201	0.409714	NA
GRASP	0.331906	-0.409539	NA
IGFBP4	0.467421	-0.406691	NA
INTS10	0.415505	0.404771	1
XPO6	-0.411661	0.404534	NA
C17orf67	1.91437	0.404375	1
OIP5-AS1	0.327097	0.404095	1
ANKS1A	-0.503513	-0.403764	-1
MYOF	0.419407	-0.40367	NA
DHCR7	-0.612657	0.403478	NA
AP4M1	-0.637931	-0.402984	-1
PLEKHG5	-0.389144	-0.40253	-1
CTTNBP2NL	-0.403894	-0.401809	-1
RFTN1	-0.417784	-0.400643	-1
PEA15	-0.497496	0.399707	NA
SHC1	0.296996	0.39875	1
LRRC8C	0.3941	-0.39807	NA
PRKCE	0.558742	0.396884	1
GALNT1	-0.428683	0.396855	NA
PHLDB2	-0.671557	0.396184	NA
CCNT1	0.255641	0.395677	1
LRRC49	-0.485496	0.394963	NA
GNAI1	-0.550835	-0.394644	-1
CYR61	-0.40503	-0.39412	-1
CAMK1	-0.642176	-0.392807	-1
ZSWIM4	-0.432965	0.39237	NA
RAB32	-0.723042	-0.390105	-1
CENPW	-0.8354	0.389068	NA
NRARP	-0.469369	-0.387062	-1
DPCD	0.449561	0.386275	1
AFMID	1.09372	0.386097	1
PPA2	0.318544	0.38609	1
H3F3AP4	0.382539	-0.384105	NA
ZFP36L2	0.371982	0.383553	1
SNRK	0.417772	0.379968	1
CSTB	-0.325018	-0.3779	-1
DGKE	0.515314	-0.377783	NA
GALNT7	-0.56585	-0.377417	-1
FSCN1	-0.566802	-0.377248	-1
LRCH3	-0.418985	-0.375584	-1
DHCR24	-0.691847	0.374657	NA
SLC25A13	-0.302755	0.374056	NA
PGM3	-0.465405	-0.373853	-1
ATG3	0.319282	0.373126	1
CBX1	-0.322668	-0.373089	-1
FAM171B	0.649252	-0.372714	NA
DNASE1L1	-0.889755	-0.371994	-1
LMAN2L	-0.469126	-0.371595	-1
ARL5A	-0.332774	-0.369494	-1
TRIM37	-0.285375	-0.369457	-1
NPTN	-0.332857	-0.369182	-1
GAS2L3	-0.620207	-0.368555	-1
CTBP1	-0.237553	-0.368206	-1
H3F3A	0.28362	-0.367194	NA
LMO2	1.11013	0.367159	1
NAV1	-0.382027	0.366927	NA
PEAK1	-0.289612	0.366897	NA
CDKN2AIP	0.363731	0.365284	1
RECK	-0.705243	-0.364503	-1
FAM109B	-0.421814	-0.362416	-1
PARVA	-0.256092	-0.362265	-1
LAMTOR3	-0.331941	-0.361172	-1
PYROXD1	-0.69662	0.360611	NA
TMEM54	0.512855	0.35856	1
KANK2	-0.334954	-0.357874	-1
SPHK1	-0.446435	0.357501	NA
DRAM1	-1.64527	-0.355931	-1
CLDN5	1.02748	0.355601	1
SRD5A1	0.505169	-0.355343	NA
SPATS2	-0.288241	-0.354967	-1
PTPRE	0.533803	0.354792	1
TENM3	-1.29921	0.354178	NA
ZNF608	0.862508	0.354169	1
ENAH	-0.305398	-0.353742	-1
ABCA2	0.461963	0.352572	1
KLHL4	-0.817992	0.352341	NA
MRPL52	-0.465592	0.352327	NA
LDLR	-0.719816	0.351476	NA
MTCH1	-0.295719	-0.350938	-1
TAB2	-0.294468	-0.350124	-1
OCRL	-0.401877	-0.349689	-1
MIF4GD	0.514538	-0.34944	NA
ARAP3	-0.469478	-0.348051	-1
BTBD10	-0.290117	0.346378	NA
NES	-0.83182	0.345788	NA
SIDT2	0.535747	-0.345719	NA
FAM53C	-0.263049	-0.345034	-1
IRF2BP2	0.312108	-0.344447	NA
SLC9A1	-0.295452	0.344356	NA
HSPD1	0.34567	0.344018	1
WWTR1	0.615851	-0.344013	NA
ABCA5	-0.511266	-0.343156	-1
SYF2	0.268328	-0.342667	NA
PEX6	0.47168	-0.342121	NA
GOLPH3	0.436264	0.34209	1
CRBN	0.317428	-0.341892	NA
GJC1	-0.714286	-0.34168	-1
HEG1	0.360718	0.340145	1
EPG5	-0.533838	0.339784	NA
ATP6V1B2	-0.459824	0.338737	NA
PDE7B	2.58111	0.338453	1
PBX3	-0.614769	0.335153	NA
MORF4L2	-0.252992	0.334579	NA
MYD88	0.477179	0.334182	1
BIVM	-0.278476	-0.333973	-1
MEX3D	-0.307015	-0.333781	-1
LPIN1	-0.528784	-0.333483	-1
TMX4	-0.301211	0.333058	NA
H2AFJ	-0.363594	-0.332657	-1
LIMS1	-0.65434	-0.332611	-1
TSC22D2	-0.395307	0.332434	NA
CPT1C	0.753094	0.332228	1
CLIC4	-0.308789	-0.331881	-1
FBXL20	0.414189	-0.331802	NA
PSMC2	-0.241873	0.33166	NA
SLC41A1	-0.431551	0.331575	NA
NMI	-0.348314	-0.331309	-1
INSIG1	-0.988809	-0.330656	-1
ADIPOR1	0.346453	0.330354	1
CDC25B	0.730464	0.329341	1
POC1B	0.303281	0.329149	1
GTPBP2	-0.502571	0.328973	NA
ARL4C	-0.77237	0.327958	NA
PDXK	-0.266871	0.327323	NA
RPL38	0.34075	-0.325793	NA
RIT1	-0.34194	-0.324845	-1
BRD8	0.352918	0.324141	1
ELP6	-0.323338	-0.323961	-1
NUCB2	0.440114	-0.323673	NA
NAGK	-0.298504	0.321943	NA
TGIF2	-0.459508	-0.320589	-1
SNHG16	0.33108	0.31823	1
LYST	-0.504229	-0.317963	-1
EFHD2	-0.307058	-0.317452	-1
PRKCA	-0.40077	0.317151	NA
COL4A3BP	0.644389	0.317	1
USP37	0.432736	0.316834	1
PAFAH2	-1.27827	0.31594	NA
CCDC74A	1.50216	-0.315125	NA
RPL26	0.320735	-0.313177	NA
LYPLA2	-0.27378	-0.312364	-1
MIS12	0.414764	0.311722	1
SLC25A36	0.253226	-0.311661	NA
BCAR3	-0.462298	-0.310677	-1
SIPA1L3	-0.620654	0.310461	NA
TSEN54	0.476606	0.30907	1
AKT1S1	0.300391	0.308118	1
GPCPD1	0.501264	0.307477	1
SAMD4B	0.450604	0.30581	1
SH2B3	-0.53887	0.30578	NA
UVRAG	-0.490986	-0.305094	-1
ITSN2	-0.315951	0.30397	NA
TRIM25	0.396989	-0.303642	NA
NFKBIA	-0.354548	-0.300514	-1
TRMT5	0.336837	0.300396	1
KAT6A	0.341062	0.299669	1
RELB	-0.623825	0.299591	NA
MSANTD3	-0.316191	0.299509	NA
PDLIM5	-0.459771	0.299473	NA
DCAKD	-0.28414	-0.299286	-1
SMG6	0.411085	-0.297712	NA
ACVRL1	0.507025	-0.297628	NA
SLC22A23	-0.907812	-0.29755	-1
PPP1R37	-0.306143	-0.297306	-1
VASP	-0.951223	-0.297247	-1
IL6ST	0.737384	-0.296207	NA
OGFRL1	-0.729519	0.29609	NA
MYL12A	-0.444394	-0.295626	-1
ZMYND11	-0.348639	-0.295372	-1
CCDC50	-0.291318	-0.295008	-1
CCNJL	-0.638162	-0.293852	-1
EDEM1	0.346057	0.291212	1
SDC4	-1.04038	-0.29012	-1
TMEM134	0.504662	-0.289915	NA
PCBP1-AS1	0.429943	-0.289785	NA
PHLDA3	-0.47033	0.286763	NA
CRELD1	0.486742	0.286616	1
IDH1	0.405238	0.285983	1
NFIL3	0.900598	0.285384	1
ARRDC3	0.822016	-0.283795	NA
BTN2A2	-0.618485	-0.282729	-1
FN1	-0.866497	-0.282305	-1
MIER1	-0.28095	-0.282245	-1
PLCG1	-0.35853	-0.28221	-1
PERP	-0.536917	0.281465	NA
GTF2F1	0.254344	-0.281372	NA
ZNF710	-0.385254	0.281358	NA
FUS	-0.408189	0.281343	NA
FAM131A	-0.605687	-0.280548	-1
JMY	0.566768	-0.280221	NA
IFNGR1	-0.316644	0.280146	NA
CKS2	-0.579629	0.279479	NA
TAF1	0.294206	0.278734	1
HMGA2	-0.873959	0.277599	NA
LY96	0.366151	0.27728	1
CACNA2D1	-0.541752	-0.276585	-1
BTBD3	-0.399478	0.274535	NA
VWA5A	1.14353	0.27426	1
FNDC3B	-0.493838	0.273336	NA
TIE1	-0.256234	-0.273032	-1
CDYL	-0.326298	0.273029	NA
LASP1	-0.525172	-0.272166	-1
NR1H2	0.316857	0.270224	1
INTS7	-0.368939	0.266586	NA
ITPR1	-0.401972	0.26599	NA
CLNS1A	0.288843	-0.265861	NA
NIPAL2	-0.639813	-0.264317	-1
KDELR3	-0.572204	-0.264282	-1
STRN4	-0.302667	-0.263811	-1
RASIP1	-0.33334	0.263392	NA
KLF6	-0.338104	-0.261526	-1
ZFP36L1	-0.633933	-0.261168	-1
PMS1	-0.349141	0.260729	NA
DHX40	0.350801	-0.260292	NA
GTF2A1	-0.327294	-0.259658	-1
CMIP	0.437184	0.259171	1
ANKZF1	0.388498	-0.257582	NA
SDCBP	-0.464031	0.256809	NA
TXNIP	0.89537	0.256769	1
TXNIP	0.792088	0.256769	1
PPP1R2	0.327395	0.255967	1
PARP12	-0.784106	-0.255764	-1
NF2	-0.993257	0.255682	NA
PRDX5	-0.425589	-0.255508	-1
MED14	-0.307931	0.254904	NA
PFKP	-0.753475	-0.254836	-1
TMEM204	0.586779	0.252334	1
MSRB3	-0.370345	-0.25116	-1
MAP7D1	-0.30377	0.250539	NA
ZC3H7A	-0.287367	-0.249679	-1
ARSJ	-0.740708	0.248778	NA
TMTC3	-0.306685	-0.248626	-1
PIGT	0.286362	0.246924	1
ENGASE	0.389061	0.24668	1
RUFY2	-0.408743	-0.245544	-1
GLIPR1	-1.89167	0.24391	NA
EPHB2	-0.685577	-0.243513	-1
DPP7	0.356231	0.243248	1
PLEKHO2	0.494781	0.242158	1
PHLDB1	-0.530493	0.242138	NA
TMEM184B	-0.333671	0.241547	NA
MAN1A1	1.21392	0.241069	1
CHID1	0.425645	0.239354	1
FEZ2	-0.450838	-0.238363	-1
DDHD2	-0.326984	-0.238226	-1
TOMM20	0.335642	-0.236994	NA
ACVR1	-0.455469	-0.236316	-1
EEA1	-0.501885	0.236177	NA
FIG4	-0.466587	-0.234412	-1
CREB3L2	-0.355558	-0.232676	-1
SPPL2A	-0.355906	-0.23189	-1
ATP6V1A	-0.534444	-0.230896	-1
DRAP1	-0.481323	-0.228614	-1
PPP2R5D	0.290321	0.228542	1
C1GALT1	-0.691964	0.227838	NA
MGP	1.4343	0.227368	1
ETFA	-0.392867	-0.225049	-1
PKP4	0.522422	0.22454	1
ABL1	-0.410775	0.224479	NA
CARS2	-0.38412	0.223653	NA
LRRC42	-0.326762	-0.222516	-1
USP48	-0.298417	-0.222442	-1
MKLN1	-0.250883	-0.22202	-1
INPP4A	-0.330851	0.221762	NA
SLC4A2	-0.302488	-0.221003	-1
CGNL1	-1.19588	-0.219261	-1
PHF12	0.304089	0.218661	1
TMEM98	-0.496773	0.216694	NA
TLK2	0.291716	0.216378	1
PPP1R16B	0.576627	0.213321	1
JUN	-0.479752	-0.213168	-1
RRAGA	-0.280091	-0.211673	-1
PNKP	-0.296906	-0.207908	-1
ZER1	0.255182	-0.207177	NA
IGF2BP2	-0.373161	-0.205808	-1
KDR	0.397755	-0.205622	NA
ERG	0.427028	0.205595	1
PAIP2	0.373148	-0.204503	NA
TNK2	0.336224	0.203926	1
SLC26A2	-0.706232	0.203267	NA
TBC1D15	0.597147	-0.202639	NA
ARID4A	0.281489	-0.201036	NA
SRC	-0.428933	-0.200148	-1
DUSP3	-0.403561	0.199308	NA
STT3B	-0.41631	-0.196669	-1
CALU	-0.381128	0.196152	NA
TNFRSF10D	-0.444516	-0.193676	-1
NBN	-0.705735	0.193446	NA
LAMTOR2	0.362225	0.193223	1
ARPC5	-0.426699	0.190922	NA
FAM213A	0.608373	-0.190025	NA
GIMAP6	0.830195	-0.190001	NA
RSU1	-0.389676	0.189658	NA
BCR	0.468226	0.187159	1
ACTN1	-0.29485	0.185651	NA
GIMAP4	0.765774	0.185606	1
SLC35F5	0.548149	0.184685	1
DBI	-0.320994	-0.182435	-1
RGP1	-0.46685	-0.180687	-1
ENDOD1	0.887104	0.179265	1
S100A16	-0.45584	-0.178173	-1
PIM3	0.893758	-0.17802	NA
SAMD4A	-0.504613	0.177188	NA
ARL2BP	-0.525172	-0.176191	-1
ACTB	-0.715022	0.174125	NA
RTN4	-0.736691	0.172755	NA
PTPRA	0.313383	0.172612	1
EZR	-0.60739	-0.172163	-1
FOXO1	0.528314	-0.17095	NA
ALDH1A3	-0.36362	-0.170899	-1
GMFB	-0.462846	-0.168944	-1
GNA12	-0.370557	-0.166275	-1
FAM114A1	-0.597309	0.165224	NA
CD59	0.528309	0.164773	1
STAB1	-0.542504	0.163491	NA
OAT	-0.322314	0.163215	NA
SEC13	-0.32886	0.143013	NA
LAMB2	-0.402263	-0.141706	-1
ITGA5	-0.449764	-0.133072	-1
GNAI2	-1.31646	-0.127111	-1
LDB2	0.655547	0.116755	1
PDIA4	0.781209	0.115028	1
